# Supplementary material for: Loss of SIRT1 inhibits hematopoietic stem cell aging and age-dependent mixed phenotype acute leukemia
Source: Commun Biol. 2022 Apr 28;5:396. doi: 10.1038/s42003-022-03340-w (PMC9051098; doi:10.1038/s42003-022-03340-w)
Supplement: Supplementary file 4 — Supplementary Data 1 [file 42003_2022_3340_MOESM4_ESM.xlsx]

## Sheet: Supplemental Table 1 GSEA repor
NAME	GS<br> follow link to MSigDB	GS DETAILS	SIZE	ES	NES	NOM p-val	FDR q-val	FWER p-val	RANK AT MAX	LEADING EDGE
REACTOME_VIRAL_MRNA_TRANSLATION	REACTOME_VIRAL_MRNA_TRANSLATION	Details ...	68	0.54055	1.98209	0	0.0721253	0.074	6747	tags=60%, list=31%, signal=87%
REACTOME_PEPTIDE_CHAIN_ELONGATION	REACTOME_PEPTIDE_CHAIN_ELONGATION	Details ...	68	0.541946	1.97445	0	0.0394624	0.08	6747	tags=60%, list=31%, signal=87%
REACTOME_FORMATION_OF_A_POOL_OF_FREE_40S_SUBUNITS	REACTOME_FORMATION_OF_A_POOL_OF_FREE_40S_SUBUNITS	Details ...	66	0.540062	1.97118	0	0.0291997	0.088	6747	tags=61%, list=31%, signal=87%
REACTOME_GTP_HYDROLYSIS_AND_JOINING_OF_THE_60S_RIBOSOMAL_SUBUNIT	REACTOME_GTP_HYDROLYSIS_AND_JOINING_OF_THE_60S_RIBOSOMAL_SUBUNIT	Details ...	75	0.526092	1.95694	0	0.0264476	0.104	6747	tags=59%, list=31%, signal=85%
KEGG_RIBOSOME	KEGG_RIBOSOME	Details ...	69	0.491524	1.79248	0.00172414	0.167114	0.573	6747	tags=61%, list=31%, signal=88%
BIOCARTA_VIP_PATHWAY	BIOCARTA_VIP_PATHWAY	Details ...	25	0.592257	1.77727	0.00356506	0.16346	0.639	2343	tags=40%, list=11%, signal=45%
KEGG_RETINOL_METABOLISM	KEGG_RETINOL_METABOLISM	Details ...	24	0.600019	1.75893	0.00189753	0.16835	0.711	2337	tags=33%, list=11%, signal=37%
REACTOME_PHASE_1_FUNCTIONALIZATION_OF_COMPOUNDS	REACTOME_PHASE_1_FUNCTIONALIZATION_OF_COMPOUNDS	Details ...	41	0.529403	1.74648	0.0018797	0.167863	0.758	2315	tags=32%, list=11%, signal=35%
ST_JNK_MAPK_PATHWAY	ST_JNK_MAPK_PATHWAY	Details ...	36	0.544047	1.73829	0.00180832	0.16317	0.789	3564	tags=36%, list=16%, signal=43%
REACTOME_SIGNALING_BY_BMP	REACTOME_SIGNALING_BY_BMP	Details ...	22	0.597766	1.72202	0.00364964	0.171241	0.845	4753	tags=55%, list=22%, signal=70%
BIOCARTA_CARDIACEGF_PATHWAY	BIOCARTA_CARDIACEGF_PATHWAY	Details ...	17	0.636227	1.71472	0.00554529	0.167376	0.863	2212	tags=29%, list=10%, signal=33%
BIOCARTA_EGF_PATHWAY	BIOCARTA_EGF_PATHWAY	Details ...	30	0.533466	1.70455	0.00932836	0.16953	0.889	3683	tags=43%, list=17%, signal=52%
REACTOME_BIOLOGICAL_OXIDATIONS	REACTOME_BIOLOGICAL_OXIDATIONS	Details ...	77	0.460587	1.70376	0.00169779	0.157904	0.891	2315	tags=27%, list=11%, signal=30%
BIOCARTA_MAPK_PATHWAY	BIOCARTA_MAPK_PATHWAY	Details ...	84	0.44491	1.70029	0	0.150853	0.901	5056	tags=45%, list=23%, signal=59%
KEGG_STEROID_HORMONE_BIOSYNTHESIS	KEGG_STEROID_HORMONE_BIOSYNTHESIS	Details ...	26	0.562901	1.69026	0.00535714	0.155298	0.931	5469	tags=58%, list=25%, signal=77%
REACTOME_TRANSLATION_INITIATION_COMPLEX_FORMATION	REACTOME_TRANSLATION_INITIATION_COMPLEX_FORMATION	Details ...	36	0.512311	1.66264	0.0131579	0.187877	0.957	6013	tags=50%, list=27%, signal=69%
ST_P38_MAPK_PATHWAY	ST_P38_MAPK_PATHWAY	Details ...	34	0.516933	1.65467	0.00561798	0.189947	0.966	2390	tags=26%, list=11%, signal=30%
REACTOME_REGULATION_OF_GENE_EXPRESSION_IN_BETA_CELLS	REACTOME_REGULATION_OF_GENE_EXPRESSION_IN_BETA_CELLS	Details ...	80	0.433548	1.63371	0.00341297	0.21678	0.989	5820	tags=45%, list=27%, signal=61%
KEGG_LYSINE_DEGRADATION	KEGG_LYSINE_DEGRADATION	Details ...	42	0.489942	1.63232	0.00716846	0.20772	0.989	4610	tags=40%, list=21%, signal=51%
KEGG_TGF_BETA_SIGNALING_PATHWAY	KEGG_TGF_BETA_SIGNALING_PATHWAY	Details ...	78	0.433181	1.61889	0.0034662	0.220272	0.992	3619	tags=33%, list=17%, signal=40%
BIOCARTA_CDMAC_PATHWAY	BIOCARTA_CDMAC_PATHWAY		15	0.609034	1.61847	0.0184502	0.210563	0.992	2212	tags=33%, list=10%, signal=37%
REACTOME_TIE2_SIGNALING	REACTOME_TIE2_SIGNALING		18	0.600951	1.61604	0.0298805	0.204561	0.992	4409	tags=56%, list=20%, signal=70%
BIOCARTA_CD40_PATHWAY	BIOCARTA_CD40_PATHWAY		15	0.620097	1.60773	0.0357815	0.210392	0.993	3250	tags=47%, list=15%, signal=55%
REACTOME_FORMATION_OF_THE_TERNARY_COMPLEX_AND_SUBSEQUENTLY_THE_43S_COMPLEX	REACTOME_FORMATION_OF_THE_TERNARY_COMPLEX_AND_SUBSEQUENTLY_THE_43S_COMPLEX		30	0.520476	1.60459	0.0166359	0.208188	0.993	6013	tags=50%, list=27%, signal=69%
BIOCARTA_TOB1_PATHWAY	BIOCARTA_TOB1_PATHWAY		18	0.568883	1.59948	0.0257353	0.208802	0.995	1867	tags=33%, list=9%, signal=36%
ST_ERK1_ERK2_MAPK_PATHWAY	ST_ERK1_ERK2_MAPK_PATHWAY		29	0.523613	1.59742	0.00972763	0.204385	0.995	4791	tags=52%, list=22%, signal=66%
BIOCARTA_TPO_PATHWAY	BIOCARTA_TPO_PATHWAY		23	0.54441	1.5888	0.0242537	0.211668	0.997	3564	tags=48%, list=16%, signal=57%
REACTOME_RNA_POLYMERASE_I_TRANSCRIPTION_TERMINATION	REACTOME_RNA_POLYMERASE_I_TRANSCRIPTION_TERMINATION		19	0.578147	1.58642	0.032967	0.207928	0.997	2166	tags=32%, list=10%, signal=35%
BIOCARTA_TNFR2_PATHWAY	BIOCARTA_TNFR2_PATHWAY		18	0.579816	1.57775	0.0238569	0.215511	0.999	3250	tags=44%, list=15%, signal=52%
BIOCARTA_TGFB_PATHWAY	BIOCARTA_TGFB_PATHWAY		18	0.572607	1.55704	0.0341113	0.246402	0.999	4791	tags=67%, list=22%, signal=85%
BIOCARTA_P38MAPK_PATHWAY	BIOCARTA_P38MAPK_PATHWAY		38	0.47035	1.55059	0.0199637	0.251013	1	4442	tags=45%, list=20%, signal=56%
REACTOME_TRAF6_MEDIATED_INDUCTION_OF_THE_ANTIVIRAL_CYTOKINE_IFN_ALPHA_BETA_CASCADE	REACTOME_TRAF6_MEDIATED_INDUCTION_OF_THE_ANTIVIRAL_CYTOKINE_IFN_ALPHA_BETA_CASCADE		48	0.450888	1.55036	0.0174216	0.243661	1	3014	tags=27%, list=14%, signal=31%
BIOCARTA_CXCR4_PATHWAY	BIOCARTA_CXCR4_PATHWAY		23	0.521125	1.54392	0.0359168	0.248369	1	4791	tags=43%, list=22%, signal=56%
REACTOME_PYRUVATE_METABOLISM	REACTOME_PYRUVATE_METABOLISM		15	0.593788	1.54126	0.0405157	0.246167	1	2862	tags=47%, list=13%, signal=54%
REACTOME_TRANSLATION	REACTOME_TRANSLATION		89	0.399376	1.5378	0.00684931	0.24497	1	6013	tags=48%, list=27%, signal=66%
KEGG_FATTY_ACID_METABOLISM	KEGG_FATTY_ACID_METABOLISM		36	0.472509	1.534	0.0301318	0.245122	1	4610	tags=44%, list=21%, signal=56%
BIOCARTA_GATA3_PATHWAY	BIOCARTA_GATA3_PATHWAY		15	0.576367	1.52364	0.0446602	0.257989	1	2073	tags=27%, list=9%, signal=29%
REACTOME_MAPK_TARGETS_NUCLEAR_EVENTS_MEDIATED_BY_MAP_KINASES	REACTOME_MAPK_TARGETS_NUCLEAR_EVENTS_MEDIATED_BY_MAP_KINASES		29	0.50184	1.52253	0.0457038	0.253152	1	3014	tags=31%, list=14%, signal=36%
BIOCARTA_IL2RB_PATHWAY	BIOCARTA_IL2RB_PATHWAY		37	0.471327	1.51734	0.0391791	0.256672	1	3683	tags=41%, list=17%, signal=49%
BIOCARTA_P53_PATHWAY	BIOCARTA_P53_PATHWAY		16	0.559003	1.49299	0.0680934	0.299538	1	3247	tags=38%, list=15%, signal=44%
BIOCARTA_ALK_PATHWAY	BIOCARTA_ALK_PATHWAY		35	0.461491	1.49092	0.0371025	0.296744	1	3014	tags=29%, list=14%, signal=33%
REACTOME_MTOR_SIGNALLING	REACTOME_MTOR_SIGNALLING		21	0.526134	1.48923	0.037037	0.293585	1	2386	tags=29%, list=11%, signal=32%
REACTOME_TCR_SIGNALING	REACTOME_TCR_SIGNALING		45	0.438825	1.47649	0.0419708	0.315838	1	3324	tags=33%, list=15%, signal=39%
REACTOME_MAP_KINASES_ACTIVATION_IN_TLR_CASCADE	REACTOME_MAP_KINASES_ACTIVATION_IN_TLR_CASCADE		40	0.45148	1.47641	0.0338078	0.30897	1	4442	tags=38%, list=20%, signal=47%
REACTOME_INFLUENZA_VIRAL_RNA_TRANSCRIPTION_AND_REPLICATION	REACTOME_INFLUENZA_VIRAL_RNA_TRANSCRIPTION_AND_REPLICATION		83	0.383259	1.47556	0.013267	0.304133	1	6747	tags=52%, list=31%, signal=75%
BIOCARTA_PDGF_PATHWAY	BIOCARTA_PDGF_PATHWAY		31	0.472466	1.46548	0.032872	0.319148	1	3683	tags=42%, list=17%, signal=50%
KEGG_PROPANOATE_METABOLISM	KEGG_PROPANOATE_METABOLISM		30	0.46797	1.45868	0.0531136	0.326959	1	3104	tags=33%, list=14%, signal=39%
KEGG_PEROXISOME	KEGG_PEROXISOME		68	0.393704	1.45785	0.0316344	0.321994	1	2806	tags=22%, list=13%, signal=25%
ST_GA13_PATHWAY	ST_GA13_PATHWAY		30	0.464503	1.44121	0.0608365	0.354884	1	3250	tags=33%, list=15%, signal=39%
ST_INTERLEUKIN_4_PATHWAY	ST_INTERLEUKIN_4_PATHWAY		24	0.487469	1.43392	0.0650558	0.364763	1	3683	tags=42%, list=17%, signal=50%
REACTOME_TOLL_LIKE_RECEPTOR_3_CASCADE	REACTOME_TOLL_LIKE_RECEPTOR_3_CASCADE		54	0.403218	1.42026	0.0488656	0.391815	1	3014	tags=24%, list=14%, signal=28%
NOS_TFS_(BOYER_ET_AL.,_2005;_BEN-PORATH_ET_AL.,_2008)	NOS_TFS_(BOYER_ET_AL.,_2005;_BEN-PORATH_ET_AL.,_2008)		32	0.453216	1.4202	0.0551471	0.384467	1	4995	tags=44%, list=23%, signal=57%
BIOCARTA_SPPA_PATHWAY	BIOCARTA_SPPA_PATHWAY		21	0.502644	1.41956	0.105159	0.378681	1	4791	tags=57%, list=22%, signal=73%
KEGG_ADIPOCYTOKINE_SIGNALING_PATHWAY	KEGG_ADIPOCYTOKINE_SIGNALING_PATHWAY		64	0.397303	1.41752	0.0342466	0.376958	1	3962	tags=31%, list=18%, signal=38%
BIOCARTA_CTCF_PATHWAY	BIOCARTA_CTCF_PATHWAY		22	0.497833	1.41148	0.0696325	0.384786	1	1867	tags=32%, list=9%, signal=35%
KEGG_DORSO_VENTRAL_AXIS_FORMATION	KEGG_DORSO_VENTRAL_AXIS_FORMATION		22	0.477536	1.40294	0.0753676	0.399999	1	2987	tags=32%, list=14%, signal=37%
REACTOME_REGULATION_OF_BETA_CELL_DEVELOPMENT	REACTOME_REGULATION_OF_BETA_CELL_DEVELOPMENT		91	0.364926	1.39826	0.0459966	0.404986	1	5820	tags=40%, list=27%, signal=54%
ST_TUMOR_NECROSIS_FACTOR_PATHWAY	ST_TUMOR_NECROSIS_FACTOR_PATHWAY		28	0.46179	1.39164	0.0878505	0.415082	1	3103	tags=32%, list=14%, signal=37%
BIOCARTA_CCR5_PATHWAY	BIOCARTA_CCR5_PATHWAY		16	0.522248	1.38299	0.0918919	0.430552	1	1425	tags=19%, list=7%, signal=20%
REACTOME_METAL_ION_SLC_TRANSPORTERS	REACTOME_METAL_ION_SLC_TRANSPORTERS		23	0.477237	1.3756	0.0921305	0.443042	1	4579	tags=43%, list=21%, signal=55%
REACTOME_INSULIN_SYNTHESIS_AND_SECRETION	REACTOME_INSULIN_SYNTHESIS_AND_SECRETION		108	0.35218	1.37208	0.0217028	0.44573	1	6013	tags=46%, list=27%, signal=64%
KEGG_MAPK_SIGNALING_PATHWAY	KEGG_MAPK_SIGNALING_PATHWAY		244	0.309904	1.36919	0.0151515	0.446268	1	3324	tags=17%, list=15%, signal=20%
BIOCARTA_IL6_PATHWAY	BIOCARTA_IL6_PATHWAY		22	0.46692	1.36324	0.108779	0.455417	1	3851	tags=41%, list=18%, signal=50%
BIOCARTA_GPCR_PATHWAY	BIOCARTA_GPCR_PATHWAY		32	0.427677	1.35008	0.0929368	0.48528	1	2440	tags=25%, list=11%, signal=28%
REACTOME_DOWN_STREAM_SIGNAL_TRANSDUCTION	REACTOME_DOWN_STREAM_SIGNAL_TRANSDUCTION		35	0.42037	1.34871	0.0921305	0.481627	1	4941	tags=43%, list=23%, signal=55%
BIOCARTA_PPARA_PATHWAY	BIOCARTA_PPARA_PATHWAY		50	0.391144	1.3458	0.0725389	0.482361	1	4794	tags=44%, list=22%, signal=56%
REACTOME_ASSOCIATION_OF_TRIC_CCT_WITH_TARGET_PROTEINS_DURING_BIOSYNTHESIS	REACTOME_ASSOCIATION_OF_TRIC_CCT_WITH_TARGET_PROTEINS_DURING_BIOSYNTHESIS		25	0.452778	1.34234	0.11501	0.484843	1	4150	tags=32%, list=19%, signal=39%
REACTOME_PHASE_II_CONJUGATION	REACTOME_PHASE_II_CONJUGATION		36	0.413375	1.33761	0.0943061	0.491064	1	1039	tags=19%, list=5%, signal=20%
REACTOME_STEROID_METABOLISM	REACTOME_STEROID_METABOLISM		55	0.385189	1.333	0.0865052	0.49722	1	2163	tags=22%, list=10%, signal=24%
KEGG_SMALL_CELL_LUNG_CANCER	KEGG_SMALL_CELL_LUNG_CANCER		79	0.355771	1.32971	0.0753425	0.49987	1	3298	tags=28%, list=15%, signal=33%
KEGG_CHRONIC_MYELOID_LEUKEMIA	KEGG_CHRONIC_MYELOID_LEUKEMIA		72	0.363499	1.32875	0.0709343	0.49545	1	3925	tags=35%, list=18%, signal=42%
KEGG_AMINOACYL_TRNA_BIOSYNTHESIS	KEGG_AMINOACYL_TRNA_BIOSYNTHESIS		29	0.434592	1.32518	0.122263	0.498206	1	4588	tags=34%, list=21%, signal=44%
BIOCARTA_IL10_PATHWAY	BIOCARTA_IL10_PATHWAY		17	0.487082	1.31275	0.152482	0.526862	1	6918	tags=53%, list=32%, signal=77%
BIOCARTA_DEATH_PATHWAY	BIOCARTA_DEATH_PATHWAY		28	0.435758	1.30879	0.113761	0.531192	1	3743	tags=32%, list=17%, signal=39%
REACTOME_ERK_MAPK_TARGETS	REACTOME_ERK_MAPK_TARGETS		20	0.455141	1.30244	0.149723	0.542594	1	2985	tags=30%, list=14%, signal=35%
SIG_PIP3_SIGNALING_IN_CARDIAC_MYOCTES	SIG_PIP3_SIGNALING_IN_CARDIAC_MYOCTES		62	0.364662	1.29775	0.108581	0.549144	1	3697	tags=24%, list=17%, signal=29%
ST_PHOSPHOINOSITIDE_3_KINASE_PATHWAY	ST_PHOSPHOINOSITIDE_3_KINASE_PATHWAY		32	0.419143	1.29751	0.118868	0.542813	1	3697	tags=31%, list=17%, signal=38%
KEGG_ERBB_SIGNALING_PATHWAY	KEGG_ERBB_SIGNALING_PATHWAY		83	0.345089	1.29619	0.0743671	0.539996	1	3925	tags=30%, list=18%, signal=37%
BIOCARTA_CALCINEURIN_PATHWAY	BIOCARTA_CALCINEURIN_PATHWAY		17	0.467661	1.29173	0.161905	0.546567	1	3509	tags=35%, list=16%, signal=42%
REACTOME_IRS_RELATED_EVENTS	REACTOME_IRS_RELATED_EVENTS		71	0.351643	1.29125	0.0904437	0.541292	1	4407	tags=32%, list=20%, signal=40%
REACTOME_RNA_POLYMERASE_I_TRANSCRIPTION_INITIATION	REACTOME_RNA_POLYMERASE_I_TRANSCRIPTION_INITIATION		21	0.449503	1.28333	0.166976	0.558044	1	2667	tags=29%, list=12%, signal=33%
REACTOME_DOWNSTREAM_TCR_SIGNALING	REACTOME_DOWNSTREAM_TCR_SIGNALING		28	0.426004	1.28266	0.148624	0.553324	1	3298	tags=36%, list=15%, signal=42%
BIOCARTA_UCALPAIN_PATHWAY	BIOCARTA_UCALPAIN_PATHWAY		16	0.48375	1.28228	0.180952	0.547888	1	3460	tags=38%, list=16%, signal=45%
BIOCARTA_GLEEVEC_PATHWAY	BIOCARTA_GLEEVEC_PATHWAY		23	0.433268	1.27855	0.166023	0.552456	1	3488	tags=39%, list=16%, signal=46%
REACTOME_P130CAS_LINKAGE_TO_MAPK_SIGNALING_FOR_INTEGRINS	REACTOME_P130CAS_LINKAGE_TO_MAPK_SIGNALING_FOR_INTEGRINS		15	0.487972	1.27666	0.171206	0.551625	1	1293	tags=20%, list=6%, signal=21%
BIOCARTA_TEL_PATHWAY	BIOCARTA_TEL_PATHWAY		18	0.461747	1.27581	0.173042	0.547799	1	3247	tags=33%, list=15%, signal=39%
SIG_CD40PATHWAYMAP	SIG_CD40PATHWAYMAP		32	0.399384	1.27051	0.150659	0.557242	1	3298	tags=34%, list=15%, signal=40%
REACTOME_SIGNALING_BY_EGFR	REACTOME_SIGNALING_BY_EGFR		47	0.372652	1.27049	0.135802	0.550975	1	5114	tags=45%, list=23%, signal=58%
KEGG_ETHER_LIPID_METABOLISM	KEGG_ETHER_LIPID_METABOLISM		29	0.416671	1.26721	0.139665	0.554324	1	1243	tags=17%, list=6%, signal=18%
BIOCARTA_WNT_PATHWAY	BIOCARTA_WNT_PATHWAY		25	0.422732	1.26033	0.181985	0.568523	1	4983	tags=44%, list=23%, signal=57%
REACTOME_TOLL_RECEPTOR_CASCADES	REACTOME_TOLL_RECEPTOR_CASCADES		79	0.337654	1.25889	0.110924	0.566575	1	3250	tags=23%, list=15%, signal=27%
BIOCARTA_EIF4_PATHWAY	BIOCARTA_EIF4_PATHWAY		22	0.433065	1.2571	0.163227	0.565372	1	5048	tags=55%, list=23%, signal=71%
REACTOME_INTRINSIC_PATHWAY	REACTOME_INTRINSIC_PATHWAY		16	0.463927	1.2539	0.210117	0.568905	1	1690	tags=19%, list=8%, signal=20%
BIOCARTA_TID_PATHWAY	BIOCARTA_TID_PATHWAY		19	0.447093	1.25359	0.185468	0.563733	1	3488	tags=37%, list=16%, signal=44%
BIOCARTA_IL7_PATHWAY	BIOCARTA_IL7_PATHWAY		17	0.461879	1.25123	0.191617	0.565413	1	4984	tags=65%, list=23%, signal=84%
REACTOME_RNA_POLYMERASE_I_CHAIN_ELONGATION	REACTOME_RNA_POLYMERASE_I_CHAIN_ELONGATION		21	0.436677	1.25089	0.1949	0.560616	1	2166	tags=24%, list=10%, signal=26%
BIOCARTA_IGF1_PATHWAY	BIOCARTA_IGF1_PATHWAY		21	0.433958	1.25059	0.179775	0.555756	1	3851	tags=48%, list=18%, signal=58%
REACTOME_NUCLEAR_EVENTS_KINASE_AND_TRANSCRIPTION_FACTOR_ACTIVATION	REACTOME_NUCLEAR_EVENTS_KINASE_AND_TRANSCRIPTION_FACTOR_ACTIVATION		23	0.425591	1.24898	0.192534	0.554451	1	2985	tags=26%, list=14%, signal=30%
REACTOME_AMINE_LIGAND_BINDING_RECEPTORS	REACTOME_AMINE_LIGAND_BINDING_RECEPTORS		30	0.402641	1.2485	0.15847	0.550129	1	2997	tags=23%, list=14%, signal=27%
REACTOME_RNA_POLYMERASE_I_PROMOTER_ESCAPE	REACTOME_RNA_POLYMERASE_I_PROMOTER_ESCAPE		18	0.447778	1.24633	0.184466	0.550618	1	2166	tags=28%, list=10%, signal=31%
KEGG_PYRUVATE_METABOLISM	KEGG_PYRUVATE_METABOLISM		36	0.385446	1.23516	0.176685	0.577571	1	2743	tags=25%, list=13%, signal=29%
BIOCARTA_CARM_ER_PATHWAY	BIOCARTA_CARM_ER_PATHWAY		31	0.394048	1.23404	0.189781	0.575101	1	1618	tags=19%, list=7%, signal=21%
REACTOME_GLUCOSE_AND_OTHER_SUGAR_SLC_TRANSPORTERS	REACTOME_GLUCOSE_AND_OTHER_SUGAR_SLC_TRANSPORTERS		77	0.332726	1.22892	0.117647	0.583843	1	4579	tags=31%, list=21%, signal=39%
BIOCARTA_NTHI_PATHWAY	BIOCARTA_NTHI_PATHWAY		23	0.422919	1.22789	0.192727	0.581108	1	4718	tags=39%, list=22%, signal=50%
REACTOME_TRNA_AMINOACYLATION	REACTOME_TRNA_AMINOACYLATION		28	0.40471	1.22709	0.191336	0.577562	1	4588	tags=32%, list=21%, signal=41%
BIOCARTA_GSK3_PATHWAY	BIOCARTA_GSK3_PATHWAY		27	0.405992	1.22499	0.187384	0.578201	1	3298	tags=33%, list=15%, signal=39%
BIOCARTA_TCR_PATHWAY	BIOCARTA_TCR_PATHWAY		42	0.370755	1.21854	0.177193	0.591712	1	3564	tags=33%, list=16%, signal=40%
KEGG_TIGHT_JUNCTION	KEGG_TIGHT_JUNCTION		112	0.307188	1.21625	0.122581	0.593096	1	2462	tags=14%, list=11%, signal=16%
BIOCARTA_MTOR_PATHWAY	BIOCARTA_MTOR_PATHWAY		21	0.428908	1.21305	0.220755	0.597055	1	5048	tags=43%, list=23%, signal=56%
BIOCARTA_MCALPAIN_PATHWAY	BIOCARTA_MCALPAIN_PATHWAY		23	0.415661	1.211	0.203036	0.598007	1	3460	tags=35%, list=16%, signal=41%
BIOCARTA_RELA_PATHWAY	BIOCARTA_RELA_PATHWAY		16	0.456054	1.2072	0.236434	0.603142	1	2706	tags=31%, list=12%, signal=36%
REACTOME_PYRUVATE_METABOLISM_AND_TCA_CYCLE	REACTOME_PYRUVATE_METABOLISM_AND_TCA_CYCLE		32	0.383725	1.20568	0.212806	0.602215	1	2862	tags=28%, list=13%, signal=32%
ST_MYOCYTE_AD_PATHWAY	ST_MYOCYTE_AD_PATHWAY		22	0.420599	1.20552	0.194707	0.597352	1	2440	tags=32%, list=11%, signal=36%
BIOCARTA_P53HYPOXIA_PATHWAY	BIOCARTA_P53HYPOXIA_PATHWAY		21	0.415815	1.20356	0.207156	0.597856	1	167	tags=10%, list=1%, signal=10%
KEGG_GAP_JUNCTION	KEGG_GAP_JUNCTION		72	0.32406	1.19869	0.16913	0.60702	1	4466	tags=31%, list=20%, signal=38%
REACTOME_SIGNALING_BY_ROBO_RECEPTOR	REACTOME_SIGNALING_BY_ROBO_RECEPTOR		31	0.383979	1.19858	0.225045	0.602117	1	3443	tags=29%, list=16%, signal=34%
BIOCARTA_CREB_PATHWAY	BIOCARTA_CREB_PATHWAY		25	0.397025	1.19768	0.218569	0.599493	1	4442	tags=40%, list=20%, signal=50%
REACTOME_CHOLESTEROL_BIOSYNTHESIS	REACTOME_CHOLESTEROL_BIOSYNTHESIS		20	0.424165	1.19617	0.238835	0.599066	1	2163	tags=20%, list=10%, signal=22%
ST_GAQ_PATHWAY	ST_GAQ_PATHWAY		26	0.394865	1.19574	0.222615	0.595207	1	2409	tags=23%, list=11%, signal=26%
KEGG_VALINE_LEUCINE_AND_ISOLEUCINE_DEGRADATION	KEGG_VALINE_LEUCINE_AND_ISOLEUCINE_DEGRADATION		41	0.358891	1.19085	0.202532	0.604081	1	3216	tags=24%, list=15%, signal=29%
ST_WNT_CA2_CYCLIC_GMP_PATHWAY	ST_WNT_CA2_CYCLIC_GMP_PATHWAY		18	0.435226	1.1902	0.258893	0.601047	1	3448	tags=28%, list=16%, signal=33%
REACTOME_INFLUENZA_LIFE_CYCLE	REACTOME_INFLUENZA_LIFE_CYCLE		120	0.299851	1.18517	0.158333	0.61034	1	6088	tags=41%, list=28%, signal=56%
REACTOME_INNATE_IMMUNITY_SIGNALING	REACTOME_INNATE_IMMUNITY_SIGNALING		95	0.30997	1.18359	0.181208	0.610111	1	3338	tags=21%, list=15%, signal=25%
BIOCARTA_KERATINOCYTE_PATHWAY	BIOCARTA_KERATINOCYTE_PATHWAY		43	0.348168	1.18228	0.21544	0.60923	1	4791	tags=33%, list=22%, signal=42%
REACTOME_PEROXISOMAL_LIPID_METABOLISM	REACTOME_PEROXISOMAL_LIPID_METABOLISM		17	0.431262	1.18031	0.256863	0.610241	1	2806	tags=24%, list=13%, signal=27%
REACTOME_INTEGRIN_ALPHAIIBBETA3_SIGNALING	REACTOME_INTEGRIN_ALPHAIIBBETA3_SIGNALING		23	0.410458	1.17483	0.260148	0.621177	1	2987	tags=26%, list=14%, signal=30%
KEGG_T_CELL_RECEPTOR_SIGNALING_PATHWAY	KEGG_T_CELL_RECEPTOR_SIGNALING_PATHWAY		105	0.291549	1.17047	0.188963	0.629421	1	3324	tags=23%, list=15%, signal=27%
KEGG_BASAL_TRANSCRIPTION_FACTORS	KEGG_BASAL_TRANSCRIPTION_FACTORS		31	0.363018	1.16763	0.245614	0.632772	1	1736	tags=19%, list=8%, signal=21%
ST_GRANULE_CELL_SURVIVAL_PATHWAY	ST_GRANULE_CELL_SURVIVAL_PATHWAY		25	0.395832	1.16749	0.248649	0.628254	1	3752	tags=32%, list=17%, signal=39%
REACTOME_SEMA4D_IN_SEMAPHORIN_SIGNALING	REACTOME_SEMA4D_IN_SEMAPHORIN_SIGNALING		27	0.380761	1.16419	0.243043	0.633136	1	2711	tags=26%, list=12%, signal=30%
BIOCARTA_STRESS_PATHWAY	BIOCARTA_STRESS_PATHWAY		25	0.388852	1.16389	0.268382	0.629267	1	4884	tags=36%, list=22%, signal=46%
REACTOME_STEROID_HORMONES	REACTOME_STEROID_HORMONES		20	0.40796	1.16332	0.247104	0.626182	1	3243	tags=35%, list=15%, signal=41%
REACTOME_SIGNALLING_TO_ERKS	REACTOME_SIGNALLING_TO_ERKS		32	0.374283	1.15855	0.232176	0.635091	1	5278	tags=41%, list=24%, signal=53%
BIOCARTA_BIOPEPTIDES_PATHWAY	BIOCARTA_BIOPEPTIDES_PATHWAY		41	0.348985	1.15319	0.230357	0.645672	1	4941	tags=37%, list=23%, signal=47%
REACTOME_HORMONE_BIOSYNTHESIS	REACTOME_HORMONE_BIOSYNTHESIS		44	0.343212	1.15251	0.25974	0.643018	1	1930	tags=20%, list=9%, signal=22%
KEGG_ANTIGEN_PROCESSING_AND_PRESENTATION	KEGG_ANTIGEN_PROCESSING_AND_PRESENTATION		44	0.344948	1.15048	0.229167	0.644048	1	516	tags=9%, list=2%, signal=9%
KEGG_B_CELL_RECEPTOR_SIGNALING_PATHWAY	KEGG_B_CELL_RECEPTOR_SIGNALING_PATHWAY		70	0.314115	1.15046	0.231527	0.639389	1	3298	tags=27%, list=15%, signal=32%
KEGG_MTOR_SIGNALING_PATHWAY	KEGG_MTOR_SIGNALING_PATHWAY		44	0.343966	1.15031	0.248609	0.635262	1	4592	tags=41%, list=21%, signal=52%
BIOCARTA_MET_PATHWAY	BIOCARTA_MET_PATHWAY		36	0.35963	1.14784	0.244318	0.637793	1	4791	tags=42%, list=22%, signal=53%
REACTOME_G1_PHASE	REACTOME_G1_PHASE		15	0.431685	1.14704	0.307393	0.635588	1	4054	tags=40%, list=19%, signal=49%
KEGG_UBIQUITIN_MEDIATED_PROTEOLYSIS	KEGG_UBIQUITIN_MEDIATED_PROTEOLYSIS		118	0.286455	1.14417	0.205592	0.63915	1	5284	tags=33%, list=24%, signal=43%
REACTOME_SIGNALLING_TO_RAS	REACTOME_SIGNALLING_TO_RAS		25	0.384119	1.14164	0.291005	0.642095	1	4791	tags=40%, list=22%, signal=51%
BIOCARTA_INSULIN_PATHWAY	BIOCARTA_INSULIN_PATHWAY		21	0.407997	1.14055	0.274953	0.640564	1	3851	tags=43%, list=18%, signal=52%
REACTOME_ZINC_TRANSPORTATION	REACTOME_ZINC_TRANSPORTATION		17	0.423784	1.13935	0.292279	0.639587	1	4256	tags=35%, list=19%, signal=44%
BIOCARTA_CHEMICAL_PATHWAY	BIOCARTA_CHEMICAL_PATHWAY		21	0.395846	1.1381	0.289179	0.638749	1	5248	tags=38%, list=24%, signal=50%
KEGG_LONG_TERM_DEPRESSION	KEGG_LONG_TERM_DEPRESSION		66	0.313163	1.13748	0.239714	0.636507	1	4381	tags=29%, list=20%, signal=36%
REACTOME_ACTIVATION_OF_BH3_ONLY_PROTEINS	REACTOME_ACTIVATION_OF_BH3_ONLY_PROTEINS		15	0.443979	1.1369	0.319549	0.633768	1	3697	tags=40%, list=17%, signal=48%
REACTOME_PLATELET_AGGREGATION_PLUG_FORMATION	REACTOME_PLATELET_AGGREGATION_PLUG_FORMATION		26	0.386378	1.13611	0.262172	0.631782	1	2987	tags=23%, list=14%, signal=27%
KEGG_COLORECTAL_CANCER	KEGG_COLORECTAL_CANCER		60	0.320302	1.13535	0.2662	0.629537	1	4791	tags=32%, list=22%, signal=40%
REACTOME_GENERATION_OF_SECOND_MESSENGER_MOLECULES	REACTOME_GENERATION_OF_SECOND_MESSENGER_MOLECULES		20	0.401735	1.13274	0.293135	0.63256	1	1523	tags=20%, list=7%, signal=21%
BIOCARTA_PTDINS_PATHWAY	BIOCARTA_PTDINS_PATHWAY		22	0.39858	1.1309	0.299099	0.63359	1	5647	tags=45%, list=26%, signal=61%
REACTOME_FRS2_MEDIATED_ACTIVATION	REACTOME_FRS2_MEDIATED_ACTIVATION		15	0.426431	1.13056	0.305118	0.630405	1	5278	tags=53%, list=24%, signal=70%
BIOCARTA_AGR_PATHWAY	BIOCARTA_AGR_PATHWAY		35	0.354106	1.12946	0.280443	0.629309	1	4381	tags=37%, list=20%, signal=46%
BIOCARTA_IL2_PATHWAY	BIOCARTA_IL2_PATHWAY		21	0.392256	1.1276	0.296642	0.630448	1	3683	tags=38%, list=17%, signal=46%
REACTOME_METABOLISM_OF_PROTEINS	REACTOME_METABOLISM_OF_PROTEINS		168	0.270527	1.12636	0.218094	0.629916	1	6013	tags=40%, list=27%, signal=55%
BIOCARTA_PTEN_PATHWAY	BIOCARTA_PTEN_PATHWAY		17	0.412048	1.12101	0.271845	0.639941	1	4650	tags=47%, list=21%, signal=60%
BIOCARTA_G1_PATHWAY	BIOCARTA_G1_PATHWAY		26	0.376776	1.11767	0.325885	0.645474	1	5647	tags=50%, list=26%, signal=67%
KEGG_ACUTE_MYELOID_LEUKEMIA	KEGG_ACUTE_MYELOID_LEUKEMIA		55	0.317218	1.11697	0.288043	0.643381	1	3298	tags=29%, list=15%, signal=34%
KEGG_VEGF_SIGNALING_PATHWAY	KEGG_VEGF_SIGNALING_PATHWAY		70	0.302667	1.11294	0.248756	0.65068	1	2343	tags=17%, list=11%, signal=19%
KEGG_ENDOCYTOSIS	KEGG_ENDOCYTOSIS		147	0.269295	1.11223	0.234609	0.648582	1	5195	tags=31%, list=24%, signal=41%
BIOCARTA_EDG1_PATHWAY	BIOCARTA_EDG1_PATHWAY		24	0.377348	1.11122	0.317376	0.647336	1	1494	tags=25%, list=7%, signal=27%
REACTOME_SEMA4D_INDUCED_CELL_MIGRATION_AND_GROWTH_CONE_COLLAPSE	REACTOME_SEMA4D_INDUCED_CELL_MIGRATION_AND_GROWTH_CONE_COLLAPSE		22	0.386609	1.11065	0.320072	0.644776	1	2711	tags=27%, list=12%, signal=31%
KEGG_BUTANOATE_METABOLISM	KEGG_BUTANOATE_METABOLISM		29	0.360534	1.10838	0.307273	0.64732	1	3104	tags=21%, list=14%, signal=24%
BIOCARTA_ERK_PATHWAY	BIOCARTA_ERK_PATHWAY		27	0.360684	1.10743	0.305861	0.64589	1	4791	tags=44%, list=22%, signal=57%
BIOCARTA_IGF1MTOR_PATHWAY	BIOCARTA_IGF1MTOR_PATHWAY		18	0.404559	1.10425	0.324272	0.6505	1	4650	tags=44%, list=21%, signal=56%
ST_INTEGRIN_SIGNALING_PATHWAY	ST_INTEGRIN_SIGNALING_PATHWAY		76	0.299393	1.10161	0.279188	0.653602	1	3564	tags=21%, list=16%, signal=25%
REACTOME_GRB2_SOS_PROVIDES_LINKAGE_TO_MAPK_SIGNALING_FOR_INTERGRINS_	REACTOME_GRB2_SOS_PROVIDES_LINKAGE_TO_MAPK_SIGNALING_FOR_INTERGRINS_		15	0.420325	1.09827	0.313765	0.658743	1	1293	tags=20%, list=6%, signal=21%
REACTOME_NUCLEAR_RECEPTOR_TRANSCRIPTION_PATHWAY	REACTOME_NUCLEAR_RECEPTOR_TRANSCRIPTION_PATHWAY		47	0.320581	1.09735	0.300527	0.657336	1	1537	tags=19%, list=7%, signal=21%
KEGG_NEUROTROPHIN_SIGNALING_PATHWAY	KEGG_NEUROTROPHIN_SIGNALING_PATHWAY		115	0.272426	1.08873	0.286913	0.676982	1	4442	tags=28%, list=20%, signal=35%
KEGG_MATURITY_ONSET_DIABETES_OF_THE_YOUNG	KEGG_MATURITY_ONSET_DIABETES_OF_THE_YOUNG		18	0.399221	1.08656	0.348375	0.67888	1	1154	tags=17%, list=5%, signal=18%
BIOCARTA_NFKB_PATHWAY	BIOCARTA_NFKB_PATHWAY		22	0.380608	1.08598	0.333333	0.676465	1	3250	tags=32%, list=15%, signal=37%
REACTOME_SIGNALING_IN_IMMUNE_SYSTEM	REACTOME_SIGNALING_IN_IMMUNE_SYSTEM		266	0.243406	1.08355	0.236994	0.679346	1	3338	tags=20%, list=15%, signal=23%
REACTOME_CYTOCHROME_P450_ARRANGED_BY_SUBSTRATE_TYPE	REACTOME_CYTOCHROME_P450_ARRANGED_BY_SUBSTRATE_TYPE		26	0.358166	1.0831	0.37037	0.676687	1	2064	tags=27%, list=9%, signal=30%
BIOCARTA_AKT_PATHWAY	BIOCARTA_AKT_PATHWAY		18	0.387853	1.08297	0.349237	0.673179	1	3298	tags=28%, list=15%, signal=33%
KEGG_PATHWAYS_IN_CANCER	KEGG_PATHWAYS_IN_CANCER		305	0.241669	1.08124	0.255474	0.673984	1	3683	tags=20%, list=17%, signal=23%
BIOCARTA_HCMV_PATHWAY	BIOCARTA_HCMV_PATHWAY		17	0.396114	1.07796	0.360294	0.67903	1	4791	tags=65%, list=22%, signal=83%
REACTOME_BASIGIN_INTERACTIONS	REACTOME_BASIGIN_INTERACTIONS		24	0.36835	1.07751	0.348708	0.676367	1	4027	tags=33%, list=18%, signal=41%
REACTOME_CELL_JUNCTION_ORGANIZATION	REACTOME_CELL_JUNCTION_ORGANIZATION		73	0.284467	1.07298	0.336617	0.684971	1	3016	tags=16%, list=14%, signal=19%
REACTOME_MRNA_3_END_PROCESSING	REACTOME_MRNA_3_END_PROCESSING		30	0.339421	1.07178	0.34676	0.684571	1	2245	tags=20%, list=10%, signal=22%
KEGG_VIRAL_MYOCARDITIS	KEGG_VIRAL_MYOCARDITIS		44	0.32327	1.06487	0.375	0.700071	1	2291	tags=16%, list=10%, signal=18%
BIOCARTA_ECM_PATHWAY	BIOCARTA_ECM_PATHWAY		23	0.360014	1.06271	0.364486	0.702171	1	3564	tags=35%, list=16%, signal=42%
REACTOME_GENE_EXPRESSION	REACTOME_GENE_EXPRESSION		333	0.235293	1.06008	0.307803	0.705418	1	4152	tags=23%, list=19%, signal=28%
KEGG_STEROID_BIOSYNTHESIS	KEGG_STEROID_BIOSYNTHESIS		16	0.396403	1.05658	0.386973	0.711293	1	1247	tags=19%, list=6%, signal=20%
REACTOME_REGULATION_OF_LIPID_METABOLISM_BY_PEROXISOME_PROLIFERATOR_ACTIVATED_RECEPTOR_ALPHA	REACTOME_REGULATION_OF_LIPID_METABOLISM_BY_PEROXISOME_PROLIFERATOR_ACTIVATED_RECEPTOR_ALPHA		50	0.309414	1.05133	0.374138	0.721498	1	3742	tags=30%, list=17%, signal=36%
KEGG_DRUG_METABOLISM_CYTOCHROME_P450	KEGG_DRUG_METABOLISM_CYTOCHROME_P450		37	0.323368	1.04986	0.375	0.721979	1	1909	tags=19%, list=9%, signal=21%
KEGG_JAK_STAT_SIGNALING_PATHWAY	KEGG_JAK_STAT_SIGNALING_PATHWAY		125	0.264388	1.04983	0.351792	0.718192	1	4984	tags=29%, list=23%, signal=37%
REACTOME_ADHERENS_JUNCTIONS_INTERACTIONS	REACTOME_ADHERENS_JUNCTIONS_INTERACTIONS		22	0.354916	1.0494	0.401515	0.715579	1	3016	tags=23%, list=14%, signal=26%
BIOCARTA_MEF2D_PATHWAY	BIOCARTA_MEF2D_PATHWAY		17	0.389447	1.04924	0.396226	0.712193	1	3194	tags=35%, list=15%, signal=41%
SA_B_CELL_RECEPTOR_COMPLEXES	SA_B_CELL_RECEPTOR_COMPLEXES		23	0.357276	1.04895	0.404135	0.709215	1	3564	tags=35%, list=16%, signal=42%
KEGG_OLFACTORY_TRANSDUCTION	KEGG_OLFACTORY_TRANSDUCTION		26	0.34848	1.04733	0.385996	0.709973	1	2514	tags=23%, list=11%, signal=26%
REACTOME_HEMOSTASIS	REACTOME_HEMOSTASIS		246	0.238691	1.04373	0.364599	0.715756	1	2987	tags=18%, list=14%, signal=20%
BIOCARTA_EPO_PATHWAY	BIOCARTA_EPO_PATHWAY		18	0.380264	1.04091	0.407942	0.71939	1	3564	tags=33%, list=16%, signal=40%
ST_ADRENERGIC	ST_ADRENERGIC		31	0.324647	1.04087	0.418386	0.715739	1	4442	tags=42%, list=20%, signal=53%
KEGG_GLYCOSPHINGOLIPID_BIOSYNTHESIS_GANGLIO_SERIES	KEGG_GLYCOSPHINGOLIPID_BIOSYNTHESIS_GANGLIO_SERIES		15	0.391367	1.03977	0.422265	0.715205	1	3883	tags=27%, list=18%, signal=32%
BIOCARTA_IL12_PATHWAY	BIOCARTA_IL12_PATHWAY		21	0.36698	1.03795	0.428843	0.716008	1	4442	tags=38%, list=20%, signal=48%
BIOCARTA_TFF_PATHWAY	BIOCARTA_TFF_PATHWAY		20	0.375516	1.03571	0.415301	0.718353	1	3564	tags=40%, list=16%, signal=48%
KEGG_METABOLISM_OF_XENOBIOTICS_BY_CYTOCHROME_P450	KEGG_METABOLISM_OF_XENOBIOTICS_BY_CYTOCHROME_P450		34	0.325972	1.03518	0.398165	0.716017	1	1909	tags=18%, list=9%, signal=19%
ST_DIFFERENTIATION_PATHWAY_IN_PC12_CELLS	ST_DIFFERENTIATION_PATHWAY_IN_PC12_CELLS		40	0.31608	1.03415	0.419414	0.715127	1	3913	tags=33%, list=18%, signal=40%
SIG_PIP3_SIGNALING_IN_B_LYMPHOCYTES	SIG_PIP3_SIGNALING_IN_B_LYMPHOCYTES		30	0.335953	1.0338	0.409336	0.712527	1	2409	tags=20%, list=11%, signal=22%
KEGG_GLIOMA	KEGG_GLIOMA		60	0.288936	1.03136	0.397163	0.715472	1	4791	tags=35%, list=22%, signal=45%
REACTOME_BRANCHED_CHAIN_AMINO_ACID_CATABOLISM	REACTOME_BRANCHED_CHAIN_AMINO_ACID_CATABOLISM		16	0.381874	1.03105	0.395038	0.71274	1	3216	tags=31%, list=15%, signal=37%
BIOCARTA_ETS_PATHWAY	BIOCARTA_ETS_PATHWAY		17	0.391591	1.02998	0.435514	0.712194	1	11	tags=6%, list=0%, signal=6%
SIG_IL4RECEPTOR_IN_B_LYPHOCYTES	SIG_IL4RECEPTOR_IN_B_LYPHOCYTES		26	0.337068	1.02969	0.405039	0.709507	1	4492	tags=42%, list=21%, signal=53%
KEGG_NOD_LIKE_RECEPTOR_SIGNALING_PATHWAY	KEGG_NOD_LIKE_RECEPTOR_SIGNALING_PATHWAY		45	0.303518	1.02703	0.41533	0.712951	1	4442	tags=31%, list=20%, signal=39%
BIOCARTA_CCR3_PATHWAY	BIOCARTA_CCR3_PATHWAY		21	0.356586	1.02597	0.412429	0.712088	1	1425	tags=19%, list=7%, signal=20%
REACTOME_INTEGRIN_CELL_SURFACE_INTERACTIONS	REACTOME_INTEGRIN_CELL_SURFACE_INTERACTIONS		74	0.276727	1.02572	0.4	0.709278	1	1339	tags=12%, list=6%, signal=13%
KEGG_NICOTINATE_AND_NICOTINAMIDE_METABOLISM	KEGG_NICOTINATE_AND_NICOTINAMIDE_METABOLISM		20	0.359052	1.02467	0.430476	0.708525	1	509	tags=10%, list=2%, signal=10%
BIOCARTA_ACTINY_PATHWAY	BIOCARTA_ACTINY_PATHWAY		20	0.360734	1.02326	0.422222	0.708456	1	4681	tags=35%, list=21%, signal=44%
BIOCARTA_RACCYCD_PATHWAY	BIOCARTA_RACCYCD_PATHWAY		25	0.346084	1.02269	0.411985	0.706641	1	3324	tags=28%, list=15%, signal=33%
BIOCARTA_MYOSIN_PATHWAY	BIOCARTA_MYOSIN_PATHWAY		30	0.32827	1.02158	0.421818	0.706227	1	2711	tags=20%, list=12%, signal=23%
REACTOME_MYOGENESSIS	REACTOME_MYOGENESSIS		27	0.338519	1.02139	0.43956	0.703373	1	487	tags=7%, list=2%, signal=8%
REACTOME_CYTOSOLIC_TRNA_AMINOACYLATION	REACTOME_CYTOSOLIC_TRNA_AMINOACYLATION		18	0.37946	1.01728	0.471869	0.710735	1	2908	tags=22%, list=13%, signal=26%
BIOCARTA_G2_PATHWAY	BIOCARTA_G2_PATHWAY		23	0.342878	1.01553	0.428312	0.711784	1	286	tags=9%, list=1%, signal=9%
REACTOME_METABOLISM_OF_LIPIDS_AND_LIPOPROTEINS	REACTOME_METABOLISM_OF_LIPIDS_AND_LIPOPROTEINS		194	0.239138	1.007	0.437979	0.730723	1	4185	tags=24%, list=19%, signal=30%
BIOCARTA_GH_PATHWAY	BIOCARTA_GH_PATHWAY		24	0.333207	1.00394	0.431862	0.734989	1	3564	tags=38%, list=16%, signal=45%
KEGG_ENDOMETRIAL_CANCER	KEGG_ENDOMETRIAL_CANCER		50	0.290651	1.00394	0.454874	0.731617	1	4791	tags=32%, list=22%, signal=41%
BIOCARTA_HIVNEF_PATHWAY	BIOCARTA_HIVNEF_PATHWAY		53	0.290003	1.00106	0.44905	0.735541	1	3250	tags=26%, list=15%, signal=31%
SIG_REGULATION_OF_THE_ACTIN_CYTOSKELETON_BY_RHO_GTPASES	SIG_REGULATION_OF_THE_ACTIN_CYTOSKELETON_BY_RHO_GTPASES		34	0.315244	0.999604	0.456364	0.735924	1	1597	tags=12%, list=7%, signal=13%
REACTOME_CELL_SURFACE_INTERACTIONS_AT_THE_VASCULAR_WALL	REACTOME_CELL_SURFACE_INTERACTIONS_AT_THE_VASCULAR_WALL		83	0.265084	0.997851	0.456229	0.736965	1	4027	tags=29%, list=18%, signal=35%
REACTOME_GLUCONEOGENESIS	REACTOME_GLUCONEOGENESIS		26	0.333871	0.997213	0.456562	0.73526	1	2753	tags=19%, list=13%, signal=22%
REACTOME_SIGNALING_BY_NOTCH	REACTOME_SIGNALING_BY_NOTCH		16	0.380424	0.996301	0.453252	0.734175	1	2471	tags=25%, list=11%, signal=28%
REACTOME_TRAFFICKING_OF_AMPA_RECEPTORS	REACTOME_TRAFFICKING_OF_AMPA_RECEPTORS		26	0.331308	0.996072	0.485075	0.73141	1	1516	tags=15%, list=7%, signal=17%
KEGG_RIG_I_LIKE_RECEPTOR_SIGNALING_PATHWAY	KEGG_RIG_I_LIKE_RECEPTOR_SIGNALING_PATHWAY		52	0.285956	0.995322	0.470187	0.730195	1	3521	tags=19%, list=16%, signal=23%
KEGG_WNT_SIGNALING_PATHWAY	KEGG_WNT_SIGNALING_PATHWAY		138	0.242815	0.99413	0.45283	0.729953	1	3636	tags=20%, list=17%, signal=23%
REACTOME_CELL_CELL_ADHESION_SYSTEMS	REACTOME_CELL_CELL_ADHESION_SYSTEMS		50	0.287076	0.991973	0.44123	0.731968	1	3016	tags=16%, list=14%, signal=19%
REACTOME_HIV1_TRANSCRIPTION_INITIATION	REACTOME_HIV1_TRANSCRIPTION_INITIATION		39	0.302343	0.987713	0.462998	0.739807	1	1736	tags=15%, list=8%, signal=17%
REACTOME_CONVERSION_FROM_APC_CDC20_TO_APC_CDH1_IN_LATE_ANAPHASE	REACTOME_CONVERSION_FROM_APC_CDC20_TO_APC_CDH1_IN_LATE_ANAPHASE		16	0.364785	0.984902	0.480734	0.743774	1	1459	tags=19%, list=7%, signal=20%
KEGG_HYPERTROPHIC_CARDIOMYOPATHY_HCM	KEGG_HYPERTROPHIC_CARDIOMYOPATHY_HCM		79	0.262455	0.983344	0.493671	0.744573	1	3619	tags=19%, list=17%, signal=23%
KEGG_AMYOTROPHIC_LATERAL_SCLEROSIS_ALS	KEGG_AMYOTROPHIC_LATERAL_SCLEROSIS_ALS		47	0.290399	0.98334	0.483005	0.741339	1	4577	tags=23%, list=21%, signal=30%
REACTOME_SYNTHESIS_OF_GLYCOSYLPHOSPHATIDYLINOSITOL	REACTOME_SYNTHESIS_OF_GLYCOSYLPHOSPHATIDYLINOSITOL		16	0.37106	0.981578	0.496183	0.742526	1	916	tags=13%, list=4%, signal=13%
REACTOME_LIPOPROTEIN_METABOLISM	REACTOME_LIPOPROTEIN_METABOLISM		24	0.328437	0.978511	0.484573	0.746898	1	1180	tags=13%, list=5%, signal=13%
REACTOME_PHOSPHORYLATION_OF_THE_APC	REACTOME_PHOSPHORYLATION_OF_THE_APC		15	0.371794	0.975852	0.47007	0.750456	1	599	tags=13%, list=3%, signal=14%
REACTOME_UNFOLDED_PROTEIN_RESPONSE	REACTOME_UNFOLDED_PROTEIN_RESPONSE		18	0.358404	0.974945	0.471735	0.749619	1	6418	tags=56%, list=29%, signal=79%
BIOCARTA_PYK2_PATHWAY	BIOCARTA_PYK2_PATHWAY		27	0.322753	0.974672	0.484629	0.747077	1	4791	tags=44%, list=22%, signal=57%
REACTOME_SIGNALING_BY_PDGF	REACTOME_SIGNALING_BY_PDGF		60	0.273923	0.972021	0.5	0.750697	1	4941	tags=28%, list=23%, signal=36%
REACTOME_FORMATION_OF_PLATELET_PLUG	REACTOME_FORMATION_OF_PLATELET_PLUG		167	0.233095	0.967977	0.532695	0.757844	1	3322	tags=19%, list=15%, signal=22%
REACTOME_TIGHT_JUNCTION_INTERACTIONS	REACTOME_TIGHT_JUNCTION_INTERACTIONS		28	0.319022	0.967733	0.536673	0.755186	1	1493	tags=11%, list=7%, signal=11%
KEGG_PROSTATE_CANCER	KEGG_PROSTATE_CANCER		85	0.255912	0.965657	0.545455	0.757346	1	4791	tags=29%, list=22%, signal=38%
BIOCARTA_STATHMIN_PATHWAY	BIOCARTA_STATHMIN_PATHWAY		17	0.350907	0.964006	0.486434	0.758481	1	2073	tags=18%, list=9%, signal=19%
KEGG_MELANOMA	KEGG_MELANOMA		70	0.258334	0.959133	0.514286	0.767639	1	4791	tags=30%, list=22%, signal=38%
REACTOME_RHO_GTPASE_CYCLE	REACTOME_RHO_GTPASE_CYCLE		107	0.242496	0.957758	0.552239	0.767888	1	3021	tags=19%, list=14%, signal=22%
REACTOME_RNA_POLYMERASE_II_TRANSCRIPTION	REACTOME_RNA_POLYMERASE_II_TRANSCRIPTION		86	0.252131	0.955662	0.521739	0.770156	1	2245	tags=15%, list=10%, signal=17%
REACTOME_CHAPERONIN_MEDIATED_PROTEIN_FOLDING	REACTOME_CHAPERONIN_MEDIATED_PROTEIN_FOLDING		38	0.287595	0.955543	0.527145	0.767303	1	4211	tags=29%, list=19%, signal=36%
BIOCARTA_RAC1_PATHWAY	BIOCARTA_RAC1_PATHWAY		23	0.326209	0.955506	0.512671	0.76423	1	3795	tags=30%, list=17%, signal=37%
REACTOME_TRANSCRIPTION	REACTOME_TRANSCRIPTION		140	0.234506	0.953658	0.557632	0.765529	1	2420	tags=16%, list=11%, signal=18%
BIOCARTA_NKCELLS_PATHWAY	BIOCARTA_NKCELLS_PATHWAY		18	0.347755	0.953477	0.531955	0.762854	1	3324	tags=39%, list=15%, signal=46%
REACTOME_CHYLOMICRON_MEDIATED_LIPID_TRANSPORT	REACTOME_CHYLOMICRON_MEDIATED_LIPID_TRANSPORT		17	0.356873	0.953137	0.533081	0.760617	1	2615	tags=18%, list=12%, signal=20%
KEGG_ECM_RECEPTOR_INTERACTION	KEGG_ECM_RECEPTOR_INTERACTION		75	0.257395	0.951889	0.54515	0.760774	1	1866	tags=12%, list=9%, signal=13%
BIOCARTA_FMLP_PATHWAY	BIOCARTA_FMLP_PATHWAY		35	0.294704	0.949961	0.5369	0.762513	1	6325	tags=49%, list=29%, signal=68%
KEGG_ARRHYTHMOGENIC_RIGHT_VENTRICULAR_CARDIOMYOPATHY_ARVC	KEGG_ARRHYTHMOGENIC_RIGHT_VENTRICULAR_CARDIOMYOPATHY_ARVC		71	0.257281	0.946218	0.549053	0.768738	1	1657	tags=10%, list=8%, signal=11%
KEGG_PANCREATIC_CANCER	KEGG_PANCREATIC_CANCER		69	0.256277	0.944435	0.559727	0.770041	1	3913	tags=25%, list=18%, signal=30%
KEGG_ABC_TRANSPORTERS	KEGG_ABC_TRANSPORTERS		37	0.291107	0.942412	0.564685	0.771612	1	3961	tags=22%, list=18%, signal=26%
KEGG_RENAL_CELL_CARCINOMA	KEGG_RENAL_CELL_CARCINOMA		67	0.256804	0.942047	0.563025	0.769502	1	5278	tags=36%, list=24%, signal=47%
BIOCARTA_41BB_PATHWAY	BIOCARTA_41BB_PATHWAY		15	0.352678	0.935096	0.518812	0.782996	1	4442	tags=33%, list=20%, signal=42%
REACTOME_SYNTHESIS_OF_GPI_ANCHORED_PROTEINS	REACTOME_SYNTHESIS_OF_GPI_ANCHORED_PROTEINS		23	0.320974	0.934046	0.527451	0.782536	1	3992	tags=30%, list=18%, signal=37%
REACTOME_NA_CL_DEPENDENT_NEUROTRANSMITTER_TRANSPORTERS	REACTOME_NA_CL_DEPENDENT_NEUROTRANSMITTER_TRANSPORTERS		18	0.342996	0.932055	0.555556	0.784468	1	3181	tags=22%, list=15%, signal=26%
KEGG_NOTCH_SIGNALING_PATHWAY	KEGG_NOTCH_SIGNALING_PATHWAY		41	0.28124	0.931996	0.552585	0.78158	1	2630	tags=20%, list=12%, signal=22%
KEGG_THYROID_CANCER	KEGG_THYROID_CANCER		27	0.304407	0.931476	0.553114	0.779796	1	4791	tags=33%, list=22%, signal=43%
REACTOME_CREB_PHOSPHORYLATION_THROUGH_THE_ACTIVATION_OF_CAMKII	REACTOME_CREB_PHOSPHORYLATION_THROUGH_THE_ACTIVATION_OF_CAMKII		15	0.351862	0.928204	0.55642	0.784474	1	90	tags=7%, list=0%, signal=7%
REACTOME_APCDC20_MEDIATED_DEGRADATION_OF_CYCLIN_B	REACTOME_APCDC20_MEDIATED_DEGRADATION_OF_CYCLIN_B		15	0.350613	0.924875	0.551456	0.789502	1	599	tags=13%, list=3%, signal=14%
ST_T_CELL_SIGNAL_TRANSDUCTION	ST_T_CELL_SIGNAL_TRANSDUCTION		44	0.274663	0.923745	0.557932	0.789097	1	4381	tags=30%, list=20%, signal=37%
BIOCARTA_HER2_PATHWAY	BIOCARTA_HER2_PATHWAY		22	0.320326	0.922485	0.573192	0.789178	1	4791	tags=41%, list=22%, signal=52%
REACTOME_RNA_POLYMERASE_I_III_AND_MITOCHONDRIAL_TRANSCRIPTION	REACTOME_RNA_POLYMERASE_I_III_AND_MITOCHONDRIAL_TRANSCRIPTION		69	0.253018	0.921384	0.610714	0.78883	1	2667	tags=19%, list=12%, signal=21%
BIOCARTA_IL1R_PATHWAY	BIOCARTA_IL1R_PATHWAY		32	0.292009	0.9184	0.580407	0.793028	1	4632	tags=34%, list=21%, signal=44%
KEGG_SPLICEOSOME	KEGG_SPLICEOSOME		92	0.240006	0.91732	0.628183	0.792411	1	4605	tags=28%, list=21%, signal=36%
KEGG_APOPTOSIS	KEGG_APOPTOSIS		75	0.248841	0.916976	0.612211	0.79025	1	3298	tags=20%, list=15%, signal=23%
REACTOME_RAS_ACTIVATION_UOPN_CA2_INFUX_THROUGH_NMDA_RECEPTOR	REACTOME_RAS_ACTIVATION_UOPN_CA2_INFUX_THROUGH_NMDA_RECEPTOR		17	0.33581	0.915898	0.590196	0.789885	1	90	tags=6%, list=0%, signal=6%
BIOCARTA_NGF_PATHWAY	BIOCARTA_NGF_PATHWAY		17	0.343889	0.914751	0.589844	0.789596	1	3564	tags=35%, list=16%, signal=42%
ST_G_ALPHA_I_PATHWAY	ST_G_ALPHA_I_PATHWAY		33	0.288216	0.912803	0.583483	0.791153	1	4381	tags=30%, list=20%, signal=38%
KEGG_GNRH_SIGNALING_PATHWAY	KEGG_GNRH_SIGNALING_PATHWAY		94	0.235626	0.909951	0.638889	0.79462	1	3303	tags=19%, list=15%, signal=22%
KEGG_FRUCTOSE_AND_MANNOSE_METABOLISM	KEGG_FRUCTOSE_AND_MANNOSE_METABOLISM		31	0.292978	0.906819	0.634234	0.798896	1	4510	tags=32%, list=21%, signal=41%
BIOCARTA_ATM_PATHWAY	BIOCARTA_ATM_PATHWAY		19	0.322653	0.903895	0.588342	0.802633	1	875	tags=11%, list=4%, signal=11%
KEGG_AXON_GUIDANCE	KEGG_AXON_GUIDANCE		125	0.226423	0.90381	0.691057	0.799869	1	2654	tags=14%, list=12%, signal=16%
REACTOME_SMOOTH_MUSCLE_CONTRACTION	REACTOME_SMOOTH_MUSCLE_CONTRACTION		23	0.310305	0.901363	0.577358	0.802622	1	3460	tags=22%, list=16%, signal=26%
REACTOME_OPIOID_SIGNALLING	REACTOME_OPIOID_SIGNALLING		78	0.241735	0.901185	0.659016	0.800076	1	3212	tags=19%, list=15%, signal=22%
REACTOME_PLATELET_DEGRANULATION	REACTOME_PLATELET_DEGRANULATION		75	0.241483	0.900461	0.65035	0.79876	1	4207	tags=21%, list=19%, signal=26%
KEGG_TRYPTOPHAN_METABOLISM	KEGG_TRYPTOPHAN_METABOLISM		35	0.280272	0.900386	0.616105	0.796016	1	3729	tags=20%, list=17%, signal=24%
BIOCARTA_INTEGRIN_PATHWAY	BIOCARTA_INTEGRIN_PATHWAY		38	0.278214	0.898966	0.617594	0.796215	1	4381	tags=29%, list=20%, signal=36%
SIG_BCR_SIGNALING_PATHWAY	SIG_BCR_SIGNALING_PATHWAY		44	0.270494	0.898903	0.644068	0.7935	1	3564	tags=27%, list=16%, signal=33%
BIOCARTA_VEGF_PATHWAY	BIOCARTA_VEGF_PATHWAY		24	0.305119	0.890171	0.596929	0.809615	1	4032	tags=38%, list=18%, signal=46%
KEGG_DILATED_CARDIOMYOPATHY	KEGG_DILATED_CARDIOMYOPATHY		86	0.234117	0.888732	0.678082	0.810057	1	3619	tags=19%, list=17%, signal=22%
KEGG_REGULATION_OF_AUTOPHAGY	KEGG_REGULATION_OF_AUTOPHAGY		24	0.300561	0.887152	0.622103	0.810686	1	4866	tags=33%, list=22%, signal=43%
REACTOME_DARPP32_EVENTS	REACTOME_DARPP32_EVENTS		24	0.303189	0.886412	0.624765	0.809526	1	2951	tags=25%, list=13%, signal=29%
SIG_CHEMOTAXIS	SIG_CHEMOTAXIS		43	0.261505	0.88463	0.635701	0.81062	1	4650	tags=30%, list=21%, signal=38%
BIOCARTA_AT1R_PATHWAY	BIOCARTA_AT1R_PATHWAY		31	0.283159	0.883771	0.63035	0.809644	1	4791	tags=42%, list=22%, signal=54%
BIOCARTA_PAR1_PATHWAY	BIOCARTA_PAR1_PATHWAY		36	0.274975	0.881934	0.658363	0.810602	1	4702	tags=36%, list=21%, signal=46%
REACTOME_SIGNALLING_BY_NGF	REACTOME_SIGNALLING_BY_NGF		200	0.204412	0.877668	0.794671	0.817048	1	3058	tags=16%, list=14%, signal=18%
KEGG_ADHERENS_JUNCTION	KEGG_ADHERENS_JUNCTION		71	0.24173	0.87583	0.68254	0.817942	1	4940	tags=25%, list=23%, signal=33%
KEGG_VASCULAR_SMOOTH_MUSCLE_CONTRACTION	KEGG_VASCULAR_SMOOTH_MUSCLE_CONTRACTION		103	0.223092	0.875716	0.720325	0.815393	1	1425	tags=11%, list=7%, signal=11%
REACTOME_GENERIC_TRANSCRIPTION_PATHWAY	REACTOME_GENERIC_TRANSCRIPTION_PATHWAY		16	0.328083	0.870601	0.630515	0.823041	1	3311	tags=25%, list=15%, signal=29%
KEGG_INSULIN_SIGNALING_PATHWAY	KEGG_INSULIN_SIGNALING_PATHWAY		125	0.219111	0.87008	0.749594	0.821374	1	2181	tags=14%, list=10%, signal=16%
KEGG_FOCAL_ADHESION	KEGG_FOCAL_ADHESION		181	0.206202	0.867736	0.78972	0.823417	1	3699	tags=18%, list=17%, signal=22%
KEGG_GLYCOLYSIS_GLUCONEOGENESIS	KEGG_GLYCOLYSIS_GLUCONEOGENESIS		52	0.249718	0.866631	0.690846	0.82291	1	2753	tags=19%, list=13%, signal=22%
REACTOME_GLUCOSE_METABOLISM	REACTOME_GLUCOSE_METABOLISM		49	0.249395	0.862618	0.689531	0.828663	1	2006	tags=14%, list=9%, signal=16%
REACTOME_INTRINSIC_PATHWAY_FOR_APOPTOSIS	REACTOME_INTRINSIC_PATHWAY_FOR_APOPTOSIS		27	0.284908	0.862288	0.642322	0.82649	1	3697	tags=26%, list=17%, signal=31%
KEGG_NON_SMALL_CELL_LUNG_CANCER	KEGG_NON_SMALL_CELL_LUNG_CANCER		51	0.250767	0.855962	0.72788	0.836426	1	4381	tags=29%, list=20%, signal=37%
REACTOME_AXON_GUIDANCE	REACTOME_AXON_GUIDANCE		145	0.208713	0.852506	0.768274	0.84052	1	3484	tags=19%, list=16%, signal=22%
KEGG_REGULATION_OF_ACTIN_CYTOSKELETON	KEGG_REGULATION_OF_ACTIN_CYTOSKELETON		188	0.201059	0.848339	0.835366	0.846019	1	3925	tags=20%, list=18%, signal=24%
KEGG_PPAR_SIGNALING_PATHWAY	KEGG_PPAR_SIGNALING_PATHWAY		61	0.236309	0.847491	0.729776	0.844764	1	2325	tags=15%, list=11%, signal=16%
REACTOME_INACTIVATION_OF_APC_VIA_DIRECT_INHIBITION_OF_THE_APCOMPLEX	REACTOME_INACTIVATION_OF_APC_VIA_DIRECT_INHIBITION_OF_THE_APCOMPLEX		17	0.322429	0.841702	0.679389	0.852838	1	599	tags=12%, list=3%, signal=12%
BIOCARTA_IGF1R_PATHWAY	BIOCARTA_IGF1R_PATHWAY		22	0.29638	0.838983	0.694545	0.85524	1	4791	tags=36%, list=22%, signal=47%
REACTOME_PURINE_METABOLISM	REACTOME_PURINE_METABOLISM		28	0.277142	0.836739	0.711501	0.856533	1	5457	tags=43%, list=25%, signal=57%
SIG_INSULIN_RECEPTOR_PATHWAY_IN_CARDIAC_MYOCYTES	SIG_INSULIN_RECEPTOR_PATHWAY_IN_CARDIAC_MYOCYTES		48	0.246299	0.83637	0.737303	0.854407	1	5647	tags=35%, list=26%, signal=48%
BIOCARTA_CERAMIDE_PATHWAY	BIOCARTA_CERAMIDE_PATHWAY		21	0.287554	0.836041	0.698656	0.85217	1	4791	tags=38%, list=22%, signal=49%
BIOCARTA_SPRY_PATHWAY	BIOCARTA_SPRY_PATHWAY		18	0.299926	0.83379	0.689524	0.853633	1	4791	tags=39%, list=22%, signal=50%
KEGG_VASOPRESSIN_REGULATED_WATER_REABSORPTION	KEGG_VASOPRESSIN_REGULATED_WATER_REABSORPTION		43	0.249461	0.833684	0.751748	0.851016	1	3576	tags=23%, list=16%, signal=28%
BIOCARTA_HDAC_PATHWAY	BIOCARTA_HDAC_PATHWAY		27	0.273966	0.832058	0.717584	0.851232	1	4442	tags=37%, list=20%, signal=46%
REACTOME_CELLEXTRACELLULAR_MATRIX_INTERACTIONS	REACTOME_CELLEXTRACELLULAR_MATRIX_INTERACTIONS		15	0.311263	0.829954	0.698682	0.85252	1	2490	tags=20%, list=11%, signal=23%
REACTOME_TRANSCRIPTION_OF_THE_HIV_GENOME	REACTOME_TRANSCRIPTION_OF_THE_HIV_GENOME		56	0.231398	0.829211	0.770798	0.851038	1	1736	tags=13%, list=8%, signal=14%
BIOCARTA_NO2IL12_PATHWAY	BIOCARTA_NO2IL12_PATHWAY		16	0.303804	0.820075	0.733083	0.865069	1	3488	tags=25%, list=16%, signal=30%
KEGG_MELANOGENESIS	KEGG_MELANOGENESIS		93	0.214093	0.818325	0.803361	0.865491	1	2528	tags=13%, list=12%, signal=15%
KEGG_SPHINGOLIPID_METABOLISM	KEGG_SPHINGOLIPID_METABOLISM		29	0.26264	0.811371	0.749526	0.875025	1	926	tags=10%, list=4%, signal=11%
REACTOME_FORMATION_AND_MATURATION_OF_MRNA_TRANSCRIPT	REACTOME_FORMATION_AND_MATURATION_OF_MRNA_TRANSCRIPT		124	0.201244	0.809864	0.856209	0.874828	1	2773	tags=15%, list=13%, signal=17%
KEGG_CALCIUM_SIGNALING_PATHWAY	KEGG_CALCIUM_SIGNALING_PATHWAY		157	0.194022	0.804596	0.895801	0.881017	1	3458	tags=15%, list=16%, signal=17%
REACTOME_G_ALPHA_S_SIGNALLING_EVENTS	REACTOME_G_ALPHA_S_SIGNALLING_EVENTS		104	0.205408	0.804558	0.865449	0.878282	1	2951	tags=14%, list=13%, signal=17%
KEGG_DRUG_METABOLISM_OTHER_ENZYMES	KEGG_DRUG_METABOLISM_OTHER_ENZYMES		25	0.265091	0.80347	0.744275	0.877343	1	612	tags=8%, list=3%, signal=8%
REACTOME_SLC_MEDIATED_TRANSMEMBRANE_TRANSPORT	REACTOME_SLC_MEDIATED_TRANSMEMBRANE_TRANSPORT		159	0.192326	0.800595	0.901431	0.879351	1	4436	tags=21%, list=20%, signal=27%
BIOCARTA_COMP_PATHWAY	BIOCARTA_COMP_PATHWAY		15	0.305093	0.800552	0.713262	0.876659	1	43	tags=7%, list=0%, signal=7%
KEGG_RIBOFLAVIN_METABOLISM	KEGG_RIBOFLAVIN_METABOLISM		15	0.29615	0.800353	0.727099	0.874181	1	5083	tags=47%, list=23%, signal=61%
BIOCARTA_TOLL_PATHWAY	BIOCARTA_TOLL_PATHWAY		34	0.250791	0.79908	0.788562	0.873628	1	3250	tags=21%, list=15%, signal=24%
REACTOME_DUAL_INCISION_REACTION_IN_GG_NER	REACTOME_DUAL_INCISION_REACTION_IN_GG_NER		20	0.283328	0.797249	0.736842	0.873911	1	4485	tags=40%, list=20%, signal=50%
KEGG_EPITHELIAL_CELL_SIGNALING_IN_HELICOBACTER_PYLORI_INFECTION	KEGG_EPITHELIAL_CELL_SIGNALING_IN_HELICOBACTER_PYLORI_INFECTION		60	0.224903	0.795134	0.841828	0.874687	1	5026	tags=30%, list=23%, signal=39%
KEGG_LONG_TERM_POTENTIATION	KEGG_LONG_TERM_POTENTIATION		63	0.222048	0.792022	0.823729	0.876663	1	2409	tags=13%, list=11%, signal=14%
REACTOME_GAP_JUNCTION_TRAFFICKING	REACTOME_GAP_JUNCTION_TRAFFICKING		20	0.275639	0.791869	0.759296	0.874203	1	5114	tags=35%, list=23%, signal=46%
BIOCARTA_CHREBP2_PATHWAY	BIOCARTA_CHREBP2_PATHWAY		39	0.241828	0.789129	0.797021	0.875901	1	4768	tags=26%, list=22%, signal=33%
REACTOME_AMINE_COMPOUND_SLC_TRANSPORTERS	REACTOME_AMINE_COMPOUND_SLC_TRANSPORTERS		28	0.261056	0.789022	0.788603	0.873378	1	3181	tags=18%, list=15%, signal=21%
REACTOME_COMPLEMENT_CASCADE	REACTOME_COMPLEMENT_CASCADE		16	0.299141	0.786398	0.75619	0.874934	1	43	tags=6%, list=0%, signal=6%
REACTOME_CTLA4_INHIBITORY_SIGNALING	REACTOME_CTLA4_INHIBITORY_SIGNALING		20	0.273683	0.781069	0.783681	0.880422	1	4060	tags=25%, list=19%, signal=31%
REACTOME_SEMAPHORIN_INTERACTIONS	REACTOME_SEMAPHORIN_INTERACTIONS		63	0.221629	0.779801	0.850594	0.879623	1	3484	tags=21%, list=16%, signal=24%
REACTOME_CREB_PHOPHORYLATION_THROUGH_THE_ACTIVATION_OF_RAS	REACTOME_CREB_PHOPHORYLATION_THROUGH_THE_ACTIVATION_OF_RAS		25	0.263989	0.779375	0.773547	0.877592	1	1706	tags=8%, list=8%, signal=9%
BIOCARTA_CDC42RAC_PATHWAY	BIOCARTA_CDC42RAC_PATHWAY		16	0.298981	0.777079	0.782857	0.878289	1	5961	tags=44%, list=27%, signal=60%
REACTOME_TRKA_SIGNALLING_FROM_THE_PLASMA_MEMBRANE	REACTOME_TRKA_SIGNALLING_FROM_THE_PLASMA_MEMBRANE		92	0.205124	0.775848	0.906621	0.877504	1	5647	tags=29%, list=26%, signal=39%
KEGG_BASAL_CELL_CARCINOMA	KEGG_BASAL_CELL_CARCINOMA		54	0.219231	0.771279	0.881119	0.881449	1	4201	tags=20%, list=19%, signal=25%
REACTOME_DOWNSTREAM_SIGNALING_OF_ACTIVATED_FGFR	REACTOME_DOWNSTREAM_SIGNALING_OF_ACTIVATED_FGFR		41	0.231836	0.767404	0.821109	0.884104	1	4320	tags=29%, list=20%, signal=36%
REACTOME_FORMATION_OF_FIBRIN_CLOT_CLOTTING_CASCADE	REACTOME_FORMATION_OF_FIBRIN_CLOT_CLOTTING_CASCADE		30	0.247185	0.76716	0.798913	0.881832	1	1927	tags=13%, list=9%, signal=15%
REACTOME_RNA_POLYMERASE_I_PROMOTER_CLEARANCE	REACTOME_RNA_POLYMERASE_I_PROMOTER_CLEARANCE		33	0.237643	0.75334	0.851254	0.897349	1	2667	tags=18%, list=12%, signal=21%
BIOCARTA_INTRINSIC_PATHWAY	BIOCARTA_INTRINSIC_PATHWAY		23	0.255545	0.749366	0.841797	0.899787	1	1289	tags=9%, list=6%, signal=9%
REACTOME_CLASS_B2_SECRETIN_FAMILY_RECEPTORS	REACTOME_CLASS_B2_SECRETIN_FAMILY_RECEPTORS		81	0.19534	0.735084	0.930605	0.914001	1	2415	tags=11%, list=11%, signal=12%
REACTOME_PI3K_CASCADE	REACTOME_PI3K_CASCADE		36	0.221281	0.715178	0.89228	0.932724	1	4320	tags=28%, list=20%, signal=35%
KEGG_ALANINE_ASPARTATE_AND_GLUTAMATE_METABOLISM	KEGG_ALANINE_ASPARTATE_AND_GLUTAMATE_METABOLISM		30	0.228442	0.691326	0.895604	0.951804	1	4907	tags=30%, list=22%, signal=39%
POOR_PROGNOSIS_AML_GENES_(YAGI_ET_AL.,_2003)	POOR_PROGNOSIS_AML_GENES_(YAGI_ET_AL.,_2003)		45	0.204498	0.689593	0.925182	0.950536	1	3014	tags=16%, list=14%, signal=18%
KEGG_GLYCINE_SERINE_AND_THREONINE_METABOLISM	KEGG_GLYCINE_SERINE_AND_THREONINE_METABOLISM		25	0.228313	0.680598	0.904425	0.955336	1	2277	tags=12%, list=10%, signal=13%
BIOCARTA_MITOCHONDRIA_PATHWAY	BIOCARTA_MITOCHONDRIA_PATHWAY		19	0.247118	0.679244	0.90167	0.953611	1	3743	tags=21%, list=17%, signal=25%
REACTOME_PI3K_AKT_SIGNALLING	REACTOME_PI3K_AKT_SIGNALLING		29	0.207453	0.655037	0.937153	0.967708	1	3298	tags=17%, list=15%, signal=20%
REACTOME_RNA_POLYMERASE_III_TRANSCRIPTION_INITIATION_FROM_TYPE_2_PROMOTER	REACTOME_RNA_POLYMERASE_III_TRANSCRIPTION_INITIATION_FROM_TYPE_2_PROMOTER		19	0.235422	0.654081	0.890385	0.965486	1	2317	tags=16%, list=11%, signal=18%
REACTOME_MYD88_CASCADE	REACTOME_MYD88_CASCADE		18	0.229323	0.63271	0.938182	0.974776	1	3250	tags=22%, list=15%, signal=26%
KEGG_BETA_ALANINE_METABOLISM	KEGG_BETA_ALANINE_METABOLISM		21	0.215139	0.622367	0.952741	0.977152	1	4675	tags=24%, list=21%, signal=30%
REACTOME_METABOLISM_OF_BILE_ACIDS_AND_BILE_SALTS	REACTOME_METABOLISM_OF_BILE_ACIDS_AND_BILE_SALTS		22	0.218294	0.618342	0.94012	0.976207	1	2806	tags=18%, list=13%, signal=21%
KEGG_O_GLYCAN_BIOSYNTHESIS	KEGG_O_GLYCAN_BIOSYNTHESIS		26	0.198456	0.595338	0.963235	0.982772	1	4965	tags=23%, list=23%, signal=30%
REACTOME_FGFR_LIGAND_BINDING_AND_ACTIVATION	REACTOME_FGFR_LIGAND_BINDING_AND_ACTIVATION		26	0.200749	0.587957	0.966038	0.982467	1	166	tags=4%, list=1%, signal=4%
KEGG_HEDGEHOG_SIGNALING_PATHWAY	KEGG_HEDGEHOG_SIGNALING_PATHWAY		54	0.170053	0.58744	0.998211	0.979835	1	4201	tags=19%, list=19%, signal=23%
BIOCARTA_INFLAM_PATHWAY	BIOCARTA_INFLAM_PATHWAY		25	0.158246	0.464644	0.998152	0.997348	1	1867	tags=8%, list=9%, signal=9%
