# Supplementary material for: Loss of SIRT1 inhibits hematopoietic stem cell aging and age-dependent mixed phenotype acute leukemia
Source: Commun Biol. 2022 Apr 28;5:396. doi: 10.1038/s42003-022-03340-w (PMC9051098; doi:10.1038/s42003-022-03340-w)
Supplement: Supplementary file 5 — Supplementary Data 2 [file 42003_2022_3340_MOESM5_ESM.xlsx]

## Sheet: gsea_report_for_OldWT_134576485
NAME	GS<br> follow link to MSigDB	GS DETAILS	SIZE	ES	NES	NOM p-val	FDR q-val	FWER p-val	RANK AT MAX	LEADING EDGE
REACTOME_ELECTRON_TRANSPORT_CHAIN	REACTOME_ELECTRON_TRANSPORT_CHAIN	Details ...	60	-0.686615	-2.70878	0	0	0	4388	tags=62%, list=20%, signal=77%
KEGG_PARKINSONS_DISEASE	KEGG_PARKINSONS_DISEASE	Details ...	99	-0.620174	-2.66947	0	0	0	4348	tags=54%, list=20%, signal=67%
REACTOME_STABILIZATION_OF_P53	REACTOME_STABILIZATION_OF_P53	Details ...	45	-0.66107	-2.47022	0	0	0	3346	tags=53%, list=15%, signal=63%
KEGG_RIBOSOME	KEGG_RIBOSOME	Details ...	69	-0.614183	-2.46562	0	0	0	7270	tags=83%, list=33%, signal=123%
REACTOME_VIRAL_MRNA_TRANSLATION	REACTOME_VIRAL_MRNA_TRANSLATION	Details ...	68	-0.607358	-2.45065	0	0	0	7270	tags=82%, list=33%, signal=123%
REACTOME_CYCLIN_E_ASSOCIATED_EVENTS_DURING_G1_S_TRANSITION_	REACTOME_CYCLIN_E_ASSOCIATED_EVENTS_DURING_G1_S_TRANSITION_	Details ...	56	-0.622767	-2.44908	0	0	0	4429	tags=55%, list=20%, signal=69%
CORE_ESC-LIKE_GENE_MODULE_(WONG_ET_AL.,_2008)_WITHOUT_GENES_WITH_CELL_CYCLE_FUNCTIONAL_ANNOTATIONS	CORE_ESC-LIKE_GENE_MODULE_(WONG_ET_AL.,_2008)_WITHOUT_GENES_WITH_CELL_CYCLE_FUNCTIONAL_ANNOTATIONS	Details ...	247	-0.498414	-2.44596	0	0	0	5069	tags=51%, list=23%, signal=66%
REACTOME_FORMATION_OF_A_POOL_OF_FREE_40S_SUBUNITS	REACTOME_FORMATION_OF_A_POOL_OF_FREE_40S_SUBUNITS	Details ...	66	-0.601467	-2.42057	0	0	0	7357	tags=83%, list=34%, signal=125%
REACTOME_PEPTIDE_CHAIN_ELONGATION	REACTOME_PEPTIDE_CHAIN_ELONGATION	Details ...	68	-0.599302	-2.41504	0	0	0	7357	tags=82%, list=34%, signal=124%
REACTOME_SIGNALING_BY_WNT	REACTOME_SIGNALING_BY_WNT	Details ...	56	-0.622847	-2.40007	0	0.00013592	0.001	3346	tags=52%, list=15%, signal=61%
REACTOME_GTP_HYDROLYSIS_AND_JOINING_OF_THE_60S_RIBOSOMAL_SUBUNIT	REACTOME_GTP_HYDROLYSIS_AND_JOINING_OF_THE_60S_RIBOSOMAL_SUBUNIT	Details ...	75	-0.593984	-2.39891	0	0.000123563	0.001	7270	tags=81%, list=33%, signal=121%
REACTOME_P53_INDEPENDENT_DNA_DAMAGE_RESPONSE	REACTOME_P53_INDEPENDENT_DNA_DAMAGE_RESPONSE	Details ...	42	-0.644237	-2.38974	0	0.000113266	0.001	4620	tags=64%, list=21%, signal=81%
REACTOME_VIF_MEDIATED_DEGRADATION_OF_APOBEC3G	REACTOME_VIF_MEDIATED_DEGRADATION_OF_APOBEC3G	Details ...	45	-0.644518	-2.3815	0	0.000104553	0.001	3496	tags=56%, list=16%, signal=66%
REACTOME_REGULATION_OF_ORNITHINE_DECARBOXYLASE	REACTOME_REGULATION_OF_ORNITHINE_DECARBOXYLASE	Details ...	46	-0.636322	-2.37361	0	9.70854e-05	0.001	3346	tags=52%, list=15%, signal=61%
REACTOME_GLUCOSE_REGULATION_OF_INSULIN_SECRETION	REACTOME_GLUCOSE_REGULATION_OF_INSULIN_SECRETION	Details ...	135	-0.523801	-2.35181	0	9.0613e-05	0.001	4476	tags=48%, list=20%, signal=60%
REACTOME_INSULIN_SYNTHESIS_AND_SECRETION	REACTOME_INSULIN_SYNTHESIS_AND_SECRETION	Details ...	108	-0.538625	-2.34582	0	8.49497e-05	0.001	6373	tags=60%, list=29%, signal=84%
REACTOME_SCF_SKP2_MEDIATED_DEGRADATION_OF_P27_P21	REACTOME_SCF_SKP2_MEDIATED_DEGRADATION_OF_P27_P21	Details ...	50	-0.62044	-2.33704	0	7.99527e-05	0.001	3346	tags=46%, list=15%, signal=54%
KEGG_OXIDATIVE_PHOSPHORYLATION	KEGG_OXIDATIVE_PHOSPHORYLATION	Details ...	105	-0.524848	-2.32949	0	7.55109e-05	0.001	4348	tags=46%, list=20%, signal=57%
KEGG_PROTEASOME	KEGG_PROTEASOME	Details ...	42	-0.629192	-2.3201	0	7.15366e-05	0.001	3346	tags=52%, list=15%, signal=62%
REACTOME_HIV_INFECTION	REACTOME_HIV_INFECTION	Details ...	175	-0.495276	-2.30444	0	0.000139844	0.002	4668	tags=51%, list=21%, signal=64%
REACTOME_M_G1_TRANSITION	REACTOME_M_G1_TRANSITION		60	-0.582713	-2.30293	0	0.000133185	0.002	4331	tags=55%, list=20%, signal=68%
REACTOME_ORC1_REMOVAL_FROM_CHROMATIN	REACTOME_ORC1_REMOVAL_FROM_CHROMATIN		62	-0.580062	-2.28955	0	0.000127131	0.002	4331	tags=53%, list=20%, signal=66%
REACTOME_SCF_BETA_TRCP_MEDIATED_DEGRADATION_OF_EMI1	REACTOME_SCF_BETA_TRCP_MEDIATED_DEGRADATION_OF_EMI1		46	-0.623059	-2.27946	0	0.000121604	0.002	3346	tags=50%, list=15%, signal=59%
KEGG_HUNTINGTONS_DISEASE	KEGG_HUNTINGTONS_DISEASE		151	-0.495486	-2.27714	0	0.000116537	0.002	4431	tags=46%, list=20%, signal=58%
REACTOME_HOST_INTERACTIONS_OF_HIV_FACTORS	REACTOME_HOST_INTERACTIONS_OF_HIV_FACTORS		115	-0.514709	-2.27153	0	0.000111875	0.002	4668	tags=52%, list=21%, signal=66%
REACTOME_DIABETES_PATHWAYS	REACTOME_DIABETES_PATHWAYS		330	-0.444484	-2.26209	0	0.000219909	0.004	5705	tags=48%, list=26%, signal=63%
REACTOME_CDT1_ASSOCIATION_WITH_THE_CDC6_ORC_ORIGIN_COMPLEX	REACTOME_CDT1_ASSOCIATION_WITH_THE_CDC6_ORC_ORIGIN_COMPLEX		51	-0.584342	-2.23336	0	0.000419125	0.008	4331	tags=57%, list=20%, signal=71%
REACTOME_INTEGRATION_OF_ENERGY_METABOLISM	REACTOME_INTEGRATION_OF_ENERGY_METABOLISM		196	-0.471857	-2.21937	0	0.000404156	0.008	4388	tags=43%, list=20%, signal=53%
REACTOME_S_PHASE	REACTOME_S_PHASE		96	-0.518663	-2.21873	0	0.00039022	0.008	4454	tags=48%, list=20%, signal=60%
CORE_ESC-LIKE_GENE_MODULE_(WONG_ET_AL.,_2008)	CORE_ESC-LIKE_GENE_MODULE_(WONG_ET_AL.,_2008)		312	-0.447153	-2.21818	0	0.000377212	0.008	4584	tags=43%, list=21%, signal=54%
REACTOME_CDC20_PHOSPHO_APC_MEDIATED_DEGRADATION_OF_CYCLIN_A	REACTOME_CDC20_PHOSPHO_APC_MEDIATED_DEGRADATION_OF_CYCLIN_A		60	-0.563579	-2.20172	0	0.000411281	0.009	3346	tags=42%, list=15%, signal=49%
REACTOME_AUTODEGRADATION_OF_CDH1_BY_CDH1_APC	REACTOME_AUTODEGRADATION_OF_CDH1_BY_CDH1_APC		55	-0.570485	-2.19837	0	0.000398428	0.009	3346	tags=44%, list=15%, signal=51%
REACTOME_TRANSLATION_INITIATION_COMPLEX_FORMATION	REACTOME_TRANSLATION_INITIATION_COMPLEX_FORMATION		36	-0.612619	-2.19358	0	0.000386355	0.009	6069	tags=64%, list=28%, signal=88%
REACTOME_REGULATION_OF_APC_ACTIVATORS_BETWEEN_G1_S_AND_EARLY_ANAPHASE	REACTOME_REGULATION_OF_APC_ACTIVATORS_BETWEEN_G1_S_AND_EARLY_ANAPHASE		67	-0.538353	-2.16593	0	0.000455292	0.011	3346	tags=39%, list=15%, signal=46%
KEGG_PROTEIN_EXPORT	KEGG_PROTEIN_EXPORT		20	-0.701206	-2.16326	0	0.000482867	0.012	4505	tags=65%, list=21%, signal=82%
REACTOME_CELL_CYCLE_CHECKPOINTS	REACTOME_CELL_CYCLE_CHECKPOINTS		105	-0.496986	-2.14862	0	0.000546521	0.014	3946	tags=42%, list=18%, signal=51%
REACTOME_SYNTHESIS_OF_DNA	REACTOME_SYNTHESIS_OF_DNA		83	-0.511663	-2.14614	0	0.00053175	0.014	4454	tags=48%, list=20%, signal=60%
REACTOME_METABOLISM_OF_MRNA	REACTOME_METABOLISM_OF_MRNA		42	-0.592538	-2.13982	0	0.000517756	0.014	4261	tags=52%, list=19%, signal=65%
REACTOME_APOPTOSIS	REACTOME_APOPTOSIS		118	-0.483649	-2.13866	0	0.000504481	0.014	4012	tags=40%, list=18%, signal=49%
REACTOME_REGULATION_OF_INSULIN_SECRETION	REACTOME_REGULATION_OF_INSULIN_SECRETION		184	-0.451343	-2.13149	0	0.000491869	0.014	4388	tags=41%, list=20%, signal=51%
REACTOME_FORMATION_OF_THE_TERNARY_COMPLEX_AND_SUBSEQUENTLY_THE_43S_COMPLEX	REACTOME_FORMATION_OF_THE_TERNARY_COMPLEX_AND_SUBSEQUENTLY_THE_43S_COMPLEX		30	-0.63721	-2.12608	0	0.000580807	0.017	7270	tags=80%, list=33%, signal=120%
BIOCARTA_PROTEASOME_PATHWAY	BIOCARTA_PROTEASOME_PATHWAY		18	-0.718774	-2.11888	0	0.000635141	0.019	3812	tags=72%, list=17%, signal=87%
REACTOME_TRANSLATION	REACTOME_TRANSLATION		89	-0.495926	-2.11083	0	0.00071557	0.022	7270	tags=76%, list=33%, signal=114%
REACTOME_G1_S_TRANSITION	REACTOME_G1_S_TRANSITION		95	-0.49535	-2.10717	0	0.00072976	0.023	4454	tags=44%, list=20%, signal=55%
REACTOME_MITOTIC_M_M_G1_PHASES	REACTOME_MITOTIC_M_M_G1_PHASES		135	-0.466035	-2.0978	0	0.000869267	0.028	3505	tags=39%, list=16%, signal=46%
REACTOME_METABOLISM_OF_RNA	REACTOME_METABOLISM_OF_RNA		87	-0.495107	-2.09353	0	0.000939301	0.031	5229	tags=55%, list=24%, signal=72%
REACTOME_MEMBRANE_TRAFFICKING	REACTOME_MEMBRANE_TRAFFICKING		70	-0.518012	-2.09027	0	0.000947665	0.032	3508	tags=40%, list=16%, signal=47%
REACTOME_DNA_REPLICATION_PRE_INITIATION	REACTOME_DNA_REPLICATION_PRE_INITIATION		72	-0.517774	-2.08235	0	0.0010717	0.037	3946	tags=46%, list=18%, signal=56%
KEGG_SPLICEOSOME	KEGG_SPLICEOSOME		92	-0.481242	-2.07225	0	0.00121563	0.043	5019	tags=48%, list=23%, signal=62%
REACTOME_FORMATION_AND_MATURATION_OF_MRNA_TRANSCRIPT	REACTOME_FORMATION_AND_MATURATION_OF_MRNA_TRANSCRIPT		124	-0.463317	-2.06676	0	0.00133033	0.048	4499	tags=45%, list=21%, signal=57%
REACTOME_ELONGATION_AND_PROCESSING_OF_CAPPED_TRANSCRIPTS	REACTOME_ELONGATION_AND_PROCESSING_OF_CAPPED_TRANSCRIPTS		106	-0.46927	-2.04775	0	0.00152294	0.056	4499	tags=45%, list=21%, signal=57%
REACTOME_INFLUENZA_VIRAL_RNA_TRANSCRIPTION_AND_REPLICATION	REACTOME_INFLUENZA_VIRAL_RNA_TRANSCRIPTION_AND_REPLICATION		83	-0.484981	-2.03616	0	0.00184033	0.068	7295	tags=76%, list=33%, signal=113%
BIOCARTA_PTDINS_PATHWAY	BIOCARTA_PTDINS_PATHWAY		22	-0.629461	-1.98942	0.0039604	0.00340523	0.124	5094	tags=64%, list=23%, signal=83%
REACTOME_MRNA_SPLICING	REACTOME_MRNA_SPLICING		81	-0.479811	-1.97129	0	0.00427161	0.156	4430	tags=44%, list=20%, signal=56%
REACTOME_PROCESSING_OF_CAPPED_INTRON_CONTAINING_PRE_MRNA	REACTOME_PROCESSING_OF_CAPPED_INTRON_CONTAINING_PRE_MRNA		112	-0.442037	-1.9421	0	0.00583491	0.212	4668	tags=44%, list=21%, signal=55%
REACTOME_CYTOSOLIC_TRNA_AMINOACYLATION	REACTOME_CYTOSOLIC_TRNA_AMINOACYLATION		18	-0.655725	-1.93271	0	0.00644357	0.238	2209	tags=44%, list=10%, signal=49%
REACTOME_UNFOLDED_PROTEIN_RESPONSE	REACTOME_UNFOLDED_PROTEIN_RESPONSE		18	-0.649304	-1.91846	0.0019685	0.0077084	0.283	4453	tags=56%, list=20%, signal=70%
KEGG_CITRATE_CYCLE_TCA_CYCLE	KEGG_CITRATE_CYCLE_TCA_CYCLE		27	-0.571483	-1.91163	0	0.00826554	0.298	4118	tags=48%, list=19%, signal=59%
REACTOME_DEADENYLATION_OF_MRNA	REACTOME_DEADENYLATION_OF_MRNA		20	-0.628918	-1.90958	0	0.00831366	0.305	4261	tags=60%, list=19%, signal=74%
KEGG_ALZHEIMERS_DISEASE	KEGG_ALZHEIMERS_DISEASE		142	-0.42152	-1.90736	0	0.0084537	0.314	4348	tags=41%, list=20%, signal=51%
KEGG_RNA_DEGRADATION	KEGG_RNA_DEGRADATION		50	-0.507909	-1.90252	0	0.00883952	0.325	2104	tags=30%, list=10%, signal=33%
REACTOME_INFLUENZA_LIFE_CYCLE	REACTOME_INFLUENZA_LIFE_CYCLE		120	-0.427753	-1.89907	0	0.00907501	0.337	6373	tags=61%, list=29%, signal=85%
BIOCARTA_CDC42RAC_PATHWAY	BIOCARTA_CDC42RAC_PATHWAY		16	-0.676042	-1.89618	0.00215517	0.00921482	0.343	4905	tags=69%, list=22%, signal=89%
KEGG_FATTY_ACID_METABOLISM	KEGG_FATTY_ACID_METABOLISM		36	-0.531523	-1.89172	0	0.00945517	0.354	2670	tags=33%, list=12%, signal=38%
REACTOME_PYRUVATE_METABOLISM_AND_TCA_CYCLE	REACTOME_PYRUVATE_METABOLISM_AND_TCA_CYCLE		32	-0.556568	-1.88097	0.00193798	0.0104015	0.387	4703	tags=59%, list=21%, signal=76%
REACTOME_GOLGI_ASSOCIATED_VESICLE_BIOGENESIS	REACTOME_GOLGI_ASSOCIATED_VESICLE_BIOGENESIS		47	-0.497467	-1.86999	0	0.0115287	0.422	2744	tags=36%, list=13%, signal=41%
REACTOME_PYRUVATE_METABOLISM	REACTOME_PYRUVATE_METABOLISM		15	-0.648497	-1.86629	0.00988142	0.0118503	0.438	4703	tags=73%, list=21%, signal=93%
REACTOME_CLATHRIN_DERIVED_VESICLE_BUDDING	REACTOME_CLATHRIN_DERIVED_VESICLE_BUDDING		54	-0.479887	-1.85992	0.00182815	0.012253	0.457	3508	tags=37%, list=16%, signal=44%
KEGG_UBIQUITIN_MEDIATED_PROTEOLYSIS	KEGG_UBIQUITIN_MEDIATED_PROTEOLYSIS		118	-0.415447	-1.85233	0	0.01311	0.491	3647	tags=31%, list=17%, signal=37%
REACTOME_GENE_EXPRESSION	REACTOME_GENE_EXPRESSION		333	-0.364337	-1.84885	0	0.0134187	0.507	5705	tags=46%, list=26%, signal=61%
REACTOME_CELL_CYCLE_MITOTIC	REACTOME_CELL_CYCLE_MITOTIC		262	-0.373374	-1.84288	0	0.0141259	0.527	4620	tags=37%, list=21%, signal=46%
REACTOME_RNA_POLYMERASE_II_TRANSCRIPTION	REACTOME_RNA_POLYMERASE_II_TRANSCRIPTION		86	-0.443396	-1.83582	0	0.0148309	0.548	4625	tags=45%, list=21%, signal=57%
BIOCARTA_ECM_PATHWAY	BIOCARTA_ECM_PATHWAY		23	-0.578202	-1.83405	0	0.0149173	0.557	5042	tags=57%, list=23%, signal=73%
BIOCARTA_CTCF_PATHWAY	BIOCARTA_CTCF_PATHWAY		22	-0.596027	-1.83368	0.00390625	0.014771	0.559	2607	tags=45%, list=12%, signal=52%
REACTOME_PREFOLDIN_MEDIATED_TRANSFER_OF_SUBSTRATE_TO_CCT_TRIC	REACTOME_PREFOLDIN_MEDIATED_TRANSFER_OF_SUBSTRATE_TO_CCT_TRIC		21	-0.590975	-1.82392	0.0087146	0.0163972	0.609	3786	tags=48%, list=17%, signal=58%
BIOCARTA_PDGF_PATHWAY	BIOCARTA_PDGF_PATHWAY		31	-0.535229	-1.82373	0.00383142	0.0161981	0.61	4679	tags=45%, list=21%, signal=57%
ESC-LIKE_GENES_(ES_EXPRESSED_1+2_MERGED)_WITH_TRANSCRIPTION_OR_CHROMATIN_ANNOTATIONS_(AT_WWW.AFFYMETRIX.COM/ANALYSIS/INDEX.AFFX)	ESC-LIKE_GENES_(ES_EXPRESSED_1+2_MERGED)_WITH_TRANSCRIPTION_OR_CHROMATIN_ANNOTATIONS_(AT_WWW.AFFYMETRIX.COM/ANALYSIS/INDEX.AFFX)		98	-0.423577	-1.82275	0	0.0160762	0.611	4422	tags=38%, list=20%, signal=47%
BIOCARTA_GCR_PATHWAY	BIOCARTA_GCR_PATHWAY		19	-0.599963	-1.81086	0.00779727	0.0177295	0.644	3108	tags=47%, list=14%, signal=55%
KEGG_CELL_CYCLE	KEGG_CELL_CYCLE		117	-0.412437	-1.80647	0	0.0182045	0.658	4965	tags=43%, list=23%, signal=55%
REACTOME_METABOLISM_OF_PROTEINS	REACTOME_METABOLISM_OF_PROTEINS		168	-0.386821	-1.79968	0	0.0191791	0.679	6373	tags=52%, list=29%, signal=72%
BIOCARTA_P38MAPK_PATHWAY	BIOCARTA_P38MAPK_PATHWAY		38	-0.502976	-1.79409	0.00204918	0.0196614	0.694	3708	tags=45%, list=17%, signal=54%
KEGG_CHRONIC_MYELOID_LEUKEMIA	KEGG_CHRONIC_MYELOID_LEUKEMIA		72	-0.435179	-1.7794	0	0.0220991	0.738	4573	tags=36%, list=21%, signal=45%
BIOCARTA_GLEEVEC_PATHWAY	BIOCARTA_GLEEVEC_PATHWAY		23	-0.554855	-1.76689	0.00583658	0.0240209	0.772	4573	tags=48%, list=21%, signal=60%
BIOCARTA_ATM_PATHWAY	BIOCARTA_ATM_PATHWAY		19	-0.57505	-1.76536	0.0139165	0.0240518	0.779	3882	tags=42%, list=18%, signal=51%
REACTOME_HIV_LIFE_CYCLE	REACTOME_HIV_LIFE_CYCLE		100	-0.404203	-1.75248	0	0.0269763	0.82	5171	tags=49%, list=24%, signal=64%
REACTOME_SPHINGOLIPID_METABOLISM	REACTOME_SPHINGOLIPID_METABOLISM		23	-0.54227	-1.7345	0.00582524	0.0313773	0.87	3479	tags=48%, list=16%, signal=57%
REACTOME_MRNA_3_END_PROCESSING	REACTOME_MRNA_3_END_PROCESSING		30	-0.514459	-1.73202	0.0019084	0.0317884	0.875	6365	tags=67%, list=29%, signal=94%
BIOCARTA_EGF_PATHWAY	BIOCARTA_EGF_PATHWAY		30	-0.512706	-1.73138	0.00773694	0.0316182	0.875	4679	tags=43%, list=21%, signal=55%
BIOCARTA_TGFB_PATHWAY	BIOCARTA_TGFB_PATHWAY		18	-0.579167	-1.72871	0.00938086	0.0319278	0.881	2565	tags=50%, list=12%, signal=57%
REACTOME_TRANSCRIPTION_OF_THE_HIV_GENOME	REACTOME_TRANSCRIPTION_OF_THE_HIV_GENOME		56	-0.440615	-1.725	0.00190114	0.0325907	0.888	4499	tags=48%, list=21%, signal=61%
BIOCARTA_CHEMICAL_PATHWAY	BIOCARTA_CHEMICAL_PATHWAY		21	-0.551698	-1.72066	0.0140281	0.033451	0.896	3708	tags=38%, list=17%, signal=46%
REACTOME_TRANSCRIPTION	REACTOME_TRANSCRIPTION		140	-0.375323	-1.71526	0	0.0345293	0.906	4499	tags=39%, list=21%, signal=48%
REACTOME_FURTHER_PLATELET_RELEASATE	REACTOME_FURTHER_PLATELET_RELEASATE		20	-0.566596	-1.71207	0.00801603	0.0349201	0.907	4975	tags=55%, list=23%, signal=71%
BIOCARTA_G2_PATHWAY	BIOCARTA_G2_PATHWAY		23	-0.543059	-1.70972	0.00769231	0.0352426	0.909	2419	tags=30%, list=11%, signal=34%
BIOCARTA_HCMV_PATHWAY	BIOCARTA_HCMV_PATHWAY		17	-0.578072	-1.70443	0.0153257	0.0364963	0.917	4987	tags=65%, list=23%, signal=84%
KEGG_LYSINE_DEGRADATION	KEGG_LYSINE_DEGRADATION		42	-0.467073	-1.69201	0.00371747	0.0396683	0.944	3113	tags=31%, list=14%, signal=36%
REACTOME_SYNTHESIS_OF_GPI_ANCHORED_PROTEINS	REACTOME_SYNTHESIS_OF_GPI_ANCHORED_PROTEINS		23	-0.531438	-1.692	0.0151515	0.0392593	0.944	629	tags=17%, list=3%, signal=18%
BIOCARTA_P53_PATHWAY	BIOCARTA_P53_PATHWAY		16	-0.584764	-1.6853	0.0186722	0.0413405	0.948	4845	tags=50%, list=22%, signal=64%
REACTOME_METABOLISM_OF_AMINO_ACIDS	REACTOME_METABOLISM_OF_AMINO_ACIDS		154	-0.363829	-1.67895	0	0.0434981	0.952	3455	tags=27%, list=16%, signal=32%
REACTOME_LATE_PHASE_OF_HIV_LIFE_CYCLE	REACTOME_LATE_PHASE_OF_HIV_LIFE_CYCLE		87	-0.398769	-1.669	0.00174825	0.0471659	0.963	4178	tags=40%, list=19%, signal=50%
BIOCARTA_TPO_PATHWAY	BIOCARTA_TPO_PATHWAY		23	-0.530406	-1.66857	0.018315	0.046849	0.963	4679	tags=43%, list=21%, signal=55%
BIOCARTA_HER2_PATHWAY	BIOCARTA_HER2_PATHWAY		22	-0.525804	-1.66577	0.0112994	0.0477354	0.967	1114	tags=23%, list=5%, signal=24%
REACTOME_TRNA_AMINOACYLATION	REACTOME_TRNA_AMINOACYLATION		28	-0.495967	-1.66502	0.0114504	0.0474766	0.967	2209	tags=29%, list=10%, signal=32%
BIOCARTA_CERAMIDE_PATHWAY	BIOCARTA_CERAMIDE_PATHWAY		21	-0.52361	-1.6596	0.022541	0.0491557	0.97	4987	tags=52%, list=23%, signal=68%
REACTOME_CITRIC_ACID_CYCLE	REACTOME_CITRIC_ACID_CYCLE		18	-0.54945	-1.6568	0.0195695	0.0497253	0.973	3947	tags=50%, list=18%, signal=61%
ST_JNK_MAPK_PATHWAY	ST_JNK_MAPK_PATHWAY		36	-0.463692	-1.6492	0.0114943	0.0526622	0.979	4899	tags=42%, list=22%, signal=54%
REACTOME_RNA_POLYMERASE_I_TRANSCRIPTION_INITIATION	REACTOME_RNA_POLYMERASE_I_TRANSCRIPTION_INITIATION		21	-0.529081	-1.63829	0.0150376	0.0567381	0.985	2997	tags=43%, list=14%, signal=50%
BIOCARTA_TFF_PATHWAY	BIOCARTA_TFF_PATHWAY		20	-0.533335	-1.63677	0.02	0.0570398	0.986	1144	tags=25%, list=5%, signal=26%
BIOCARTA_PPARA_PATHWAY	BIOCARTA_PPARA_PATHWAY		50	-0.429046	-1.63653	0.00931099	0.0566307	0.987	2972	tags=30%, list=14%, signal=35%
KEGG_VIBRIO_CHOLERAE_INFECTION	KEGG_VIBRIO_CHOLERAE_INFECTION		49	-0.43556	-1.63145	0.015534	0.0586347	0.992	4246	tags=37%, list=19%, signal=45%
REACTOME_CHAPERONIN_MEDIATED_PROTEIN_FOLDING	REACTOME_CHAPERONIN_MEDIATED_PROTEIN_FOLDING		38	-0.457418	-1.62934	0.0174081	0.059082	0.992	5754	tags=55%, list=26%, signal=75%
REACTOME_MAPK_TARGETS_NUCLEAR_EVENTS_MEDIATED_BY_MAP_KINASES	REACTOME_MAPK_TARGETS_NUCLEAR_EVENTS_MEDIATED_BY_MAP_KINASES		29	-0.480848	-1.62402	0.0179283	0.0611787	0.995	4237	tags=45%, list=19%, signal=56%
REACTOME_MRNA_SPLICING_MINOR_PATHWAY	REACTOME_MRNA_SPLICING_MINOR_PATHWAY		36	-0.457014	-1.6204	0.011811	0.0621463	0.996	2603	tags=33%, list=12%, signal=38%
BIOCARTA_MET_PATHWAY	BIOCARTA_MET_PATHWAY		36	-0.459984	-1.61744	0.00952381	0.0627386	0.997	5243	tags=50%, list=24%, signal=66%
REACTOME_RNA_POLYMERASE_I_TRANSCRIPTION_TERMINATION	REACTOME_RNA_POLYMERASE_I_TRANSCRIPTION_TERMINATION		19	-0.523247	-1.61278	0.0305499	0.0643671	0.997	2495	tags=37%, list=11%, signal=42%
REACTOME_TIE2_SIGNALING	REACTOME_TIE2_SIGNALING		18	-0.543049	-1.60405	0.0320755	0.0678565	0.999	1599	tags=33%, list=7%, signal=36%
REACTOME_HIV1_TRANSCRIPTION_ELONGATION	REACTOME_HIV1_TRANSCRIPTION_ELONGATION		38	-0.446808	-1.59326	0.0191571	0.0731098	1	4499	tags=50%, list=21%, signal=63%
BIOCARTA_ACTINY_PATHWAY	BIOCARTA_ACTINY_PATHWAY		20	-0.522786	-1.59312	0.0264766	0.0725859	1	3713	tags=45%, list=17%, signal=54%
REACTOME_MAP_KINASES_ACTIVATION_IN_TLR_CASCADE	REACTOME_MAP_KINASES_ACTIVATION_IN_TLR_CASCADE		40	-0.443051	-1.59251	0.0189394	0.0721746	1	4987	tags=52%, list=23%, signal=68%
REACTOME_COLLAGEN_MEDIATED_ACTIVATION_CASCADE	REACTOME_COLLAGEN_MEDIATED_ACTIVATION_CASCADE		20	-0.519782	-1.58655	0.0196078	0.0749831	1	3667	tags=35%, list=17%, signal=42%
BIOCARTA_FAS_PATHWAY	BIOCARTA_FAS_PATHWAY		28	-0.475941	-1.58541	0.0207547	0.0749537	1	4889	tags=50%, list=22%, signal=64%
KEGG_PYRUVATE_METABOLISM	KEGG_PYRUVATE_METABOLISM		36	-0.451824	-1.58362	0.0214425	0.0754668	1	2743	tags=25%, list=13%, signal=29%
REACTOME_RNA_POLYMERASE_I_PROMOTER_ESCAPE	REACTOME_RNA_POLYMERASE_I_PROMOTER_ESCAPE		18	-0.537338	-1.57817	0.0435685	0.0780119	1	2495	tags=39%, list=11%, signal=44%
REACTOME_SYNTHESIS_OF_GLYCOSYLPHOSPHATIDYLINOSITOL	REACTOME_SYNTHESIS_OF_GLYCOSYLPHOSPHATIDYLINOSITOL		16	-0.543017	-1.56859	0.0364372	0.0832072	1	629	tags=19%, list=3%, signal=19%
BIOCARTA_MCM_PATHWAY	BIOCARTA_MCM_PATHWAY		18	-0.524559	-1.56801	0.0340681	0.0829731	1	3946	tags=44%, list=18%, signal=54%
BIOCARTA_41BB_PATHWAY	BIOCARTA_41BB_PATHWAY		15	-0.538246	-1.56542	0.0445344	0.0839169	1	3882	tags=33%, list=18%, signal=40%
REACTOME_ASSOCIATION_OF_TRIC_CCT_WITH_TARGET_PROTEINS_DURING_BIOSYNTHESIS	REACTOME_ASSOCIATION_OF_TRIC_CCT_WITH_TARGET_PROTEINS_DURING_BIOSYNTHESIS		25	-0.488643	-1.56465	0.023166	0.0838169	1	5340	tags=60%, list=24%, signal=79%
REACTOME_TRAF6_MEDIATED_INDUCTION_OF_THE_ANTIVIRAL_CYTOKINE_IFN_ALPHA_BETA_CASCADE	REACTOME_TRAF6_MEDIATED_INDUCTION_OF_THE_ANTIVIRAL_CYTOKINE_IFN_ALPHA_BETA_CASCADE		48	-0.415187	-1.56128	0.0167598	0.0853734	1	4987	tags=46%, list=23%, signal=59%
BIOCARTA_NTHI_PATHWAY	BIOCARTA_NTHI_PATHWAY		23	-0.496809	-1.55753	0.0339321	0.0870833	1	3330	tags=35%, list=15%, signal=41%
KEGG_COLORECTAL_CANCER	KEGG_COLORECTAL_CANCER		60	-0.382099	-1.54311	0.0217391	0.095818	1	3882	tags=33%, list=18%, signal=40%
SIG_CHEMOTAXIS	SIG_CHEMOTAXIS		43	-0.415585	-1.53738	0.0143113	0.098982	1	4230	tags=44%, list=19%, signal=55%
GENES_WITH_CELL_CYCLE_FUNCTIONAL_ANNOTATIONS_(BEN-PORATH_ET_AL.,_2008)	GENES_WITH_CELL_CYCLE_FUNCTIONAL_ANNOTATIONS_(BEN-PORATH_ET_AL.,_2008)		319	-0.305336	-1.53529	0	0.100008	1	4531	tags=32%, list=21%, signal=39%
KEGG_PEROXISOME	KEGG_PEROXISOME		68	-0.382458	-1.53467	0.0147601	0.0997779	1	4519	tags=37%, list=21%, signal=46%
REACTOME_HIV1_TRANSCRIPTION_INITIATION	REACTOME_HIV1_TRANSCRIPTION_INITIATION		39	-0.417424	-1.52608	0.0237624	0.105556	1	4358	tags=44%, list=20%, signal=54%
BIOCARTA_PYK2_PATHWAY	BIOCARTA_PYK2_PATHWAY		27	-0.467293	-1.52288	0.0321361	0.10712	1	4987	tags=52%, list=23%, signal=67%
REACTOME_NUCLEOTIDE_EXCISION_REPAIR	REACTOME_NUCLEOTIDE_EXCISION_REPAIR		49	-0.407402	-1.52022	0.026465	0.10812	1	3239	tags=31%, list=15%, signal=36%
KEGG_AMINOACYL_TRNA_BIOSYNTHESIS	KEGG_AMINOACYL_TRNA_BIOSYNTHESIS		29	-0.457032	-1.51576	0.0363289	0.110624	1	4575	tags=41%, list=21%, signal=52%
KEGG_PATHOGENIC_ESCHERICHIA_COLI_INFECTION	KEGG_PATHOGENIC_ESCHERICHIA_COLI_INFECTION		43	-0.411905	-1.50965	0.032491	0.114202	1	6764	tags=51%, list=31%, signal=74%
BIOCARTA_G1_PATHWAY	BIOCARTA_G1_PATHWAY		26	-0.460246	-1.50153	0.0419048	0.120067	1	4431	tags=42%, list=20%, signal=53%
REACTOME_THE_ROLE_OF_NEF_IN_HIV1_REPLICATION_AND_DISEASE_PATHOGENESIS	REACTOME_THE_ROLE_OF_NEF_IN_HIV1_REPLICATION_AND_DISEASE_PATHOGENESIS		27	-0.454821	-1.50045	0.042885	0.120048	1	4550	tags=52%, list=21%, signal=65%
BIOCARTA_IGF1_PATHWAY	BIOCARTA_IGF1_PATHWAY		21	-0.494056	-1.497	0.0643275	0.121837	1	4573	tags=43%, list=21%, signal=54%
BIOCARTA_RHO_PATHWAY	BIOCARTA_RHO_PATHWAY		31	-0.435965	-1.49566	0.0357782	0.122137	1	4012	tags=45%, list=18%, signal=55%
BIOCARTA_MAPK_PATHWAY	BIOCARTA_MAPK_PATHWAY		84	-0.356032	-1.49241	0.0199637	0.123925	1	4616	tags=37%, list=21%, signal=47%
KEGG_ENDOCYTOSIS	KEGG_ENDOCYTOSIS		147	-0.327458	-1.48967	0.00343053	0.125302	1	2750	tags=22%, list=13%, signal=25%
ES_EXPRESSED_1_(ASSOU_ET_AL.,_2007;_BEN-PORATH_ET_AL.,_2008)	ES_EXPRESSED_1_(ASSOU_ET_AL.,_2007;_BEN-PORATH_ET_AL.,_2008)		315	-0.297278	-1.4884	0	0.125429	1	3781	tags=27%, list=17%, signal=32%
BIOCARTA_CD40_PATHWAY	BIOCARTA_CD40_PATHWAY		15	-0.519392	-1.48594	0.0689655	0.126754	1	3486	tags=33%, list=16%, signal=40%
BIOCARTA_VIP_PATHWAY	BIOCARTA_VIP_PATHWAY		25	-0.454893	-1.48122	0.0637066	0.129803	1	4756	tags=48%, list=22%, signal=61%
REACTOME_DNA_REPAIR	REACTOME_DNA_REPAIR		94	-0.352806	-1.48105	0.0105448	0.129078	1	4454	tags=34%, list=20%, signal=43%
REACTOME_G2_M_CHECKPOINTS	REACTOME_G2_M_CHECKPOINTS		40	-0.410385	-1.48001	0.0472727	0.1291	1	3946	tags=40%, list=18%, signal=49%
BIOCARTA_EIF4_PATHWAY	BIOCARTA_EIF4_PATHWAY		22	-0.464498	-1.47842	0.0583333	0.12952	1	4987	tags=45%, list=23%, signal=59%
ST_GA13_PATHWAY	ST_GA13_PATHWAY		30	-0.439084	-1.47801	0.0562016	0.128874	1	4238	tags=40%, list=19%, signal=50%
KEGG_NUCLEOTIDE_EXCISION_REPAIR	KEGG_NUCLEOTIDE_EXCISION_REPAIR		43	-0.399514	-1.47576	0.0473373	0.1298	1	4531	tags=40%, list=21%, signal=50%
REACTOME_METABOLISM_OF_LIPIDS_AND_LIPOPROTEINS	REACTOME_METABOLISM_OF_LIPIDS_AND_LIPOPROTEINS		194	-0.308437	-1.47121	0.00509338	0.132895	1	3286	tags=25%, list=15%, signal=29%
REACTOME_DUAL_INCISION_REACTION_IN_GG_NER	REACTOME_DUAL_INCISION_REACTION_IN_GG_NER		20	-0.477042	-1.4712	0.0671937	0.132041	1	2011	tags=30%, list=9%, signal=33%
BIOCARTA_IGF1MTOR_PATHWAY	BIOCARTA_IGF1MTOR_PATHWAY		18	-0.489712	-1.47002	0.0523013	0.132163	1	4495	tags=50%, list=21%, signal=63%
REACTOME_GENERIC_TRANSCRIPTION_PATHWAY	REACTOME_GENERIC_TRANSCRIPTION_PATHWAY		16	-0.514027	-1.4688	0.0881148	0.132244	1	4667	tags=44%, list=21%, signal=56%
BIOCARTA_INSULIN_PATHWAY	BIOCARTA_INSULIN_PATHWAY		21	-0.475473	-1.45661	0.0721868	0.142453	1	4573	tags=43%, list=21%, signal=54%
BIOCARTA_IL2RB_PATHWAY	BIOCARTA_IL2RB_PATHWAY		37	-0.417592	-1.45379	0.0483559	0.143992	1	1114	tags=16%, list=5%, signal=17%
REACTOME_TAT_MEDIATED_HIV1_ELONGATION_ARREST_AND_RECOVERY	REACTOME_TAT_MEDIATED_HIV1_ELONGATION_ARREST_AND_RECOVERY		28	-0.445287	-1.45303	0.0617761	0.143706	1	4499	tags=50%, list=21%, signal=63%
REACTOME_GENES_INVOLVED_IN_APOPTOTIC_CLEAVAGE_OF_CELLULAR_PROTEINS	REACTOME_GENES_INVOLVED_IN_APOPTOTIC_CLEAVAGE_OF_CELLULAR_PROTEINS		33	-0.424438	-1.45217	0.0594796	0.143593	1	4398	tags=39%, list=20%, signal=49%
BIOCARTA_WNT_PATHWAY	BIOCARTA_WNT_PATHWAY		25	-0.448272	-1.45206	0.0588235	0.142795	1	5228	tags=52%, list=24%, signal=68%
REACTOME_DUAL_INCISION_REACTION_IN_TC_NER	REACTOME_DUAL_INCISION_REACTION_IN_TC_NER		28	-0.434602	-1.44713	0.0581395	0.146642	1	4358	tags=43%, list=20%, signal=53%
REACTOME_TRANSPORT_OF_MATURE_MRNA_DERIVED_FROM_AN_INTRON_CONTAINING_TRANSCRIPT	REACTOME_TRANSPORT_OF_MATURE_MRNA_DERIVED_FROM_AN_INTRON_CONTAINING_TRANSCRIPT		49	-0.380841	-1.44032	0.06	0.152252	1	5539	tags=51%, list=25%, signal=68%
BIOCARTA_AKT_PATHWAY	BIOCARTA_AKT_PATHWAY		18	-0.481989	-1.43632	0.0748031	0.155338	1	2100	tags=22%, list=10%, signal=25%
BIOCARTA_GH_PATHWAY	BIOCARTA_GH_PATHWAY		24	-0.452054	-1.4354	0.0587045	0.155234	1	1114	tags=17%, list=5%, signal=18%
BIOCARTA_TNFR1_PATHWAY	BIOCARTA_TNFR1_PATHWAY		28	-0.431903	-1.43405	0.0589391	0.155558	1	5029	tags=54%, list=23%, signal=69%
NOS_TFS_(BOYER_ET_AL.,_2005;_BEN-PORATH_ET_AL.,_2008)	NOS_TFS_(BOYER_ET_AL.,_2005;_BEN-PORATH_ET_AL.,_2008)		32	-0.414213	-1.43007	0.0801527	0.158389	1	4383	tags=34%, list=20%, signal=43%
REACTOME_SIGNALING_BY_EGFR	REACTOME_SIGNALING_BY_EGFR		47	-0.387505	-1.42879	0.0582707	0.158655	1	5386	tags=45%, list=25%, signal=59%
BIOCARTA_CXCR4_PATHWAY	BIOCARTA_CXCR4_PATHWAY		23	-0.451076	-1.42659	0.064833	0.15986	1	4987	tags=39%, list=23%, signal=51%
REACTOME_SNRNP_ASSEMBLY	REACTOME_SNRNP_ASSEMBLY		45	-0.389783	-1.42644	0.0575916	0.159085	1	5344	tags=51%, list=24%, signal=67%
KEGG_NEUROTROPHIN_SIGNALING_PATHWAY	KEGG_NEUROTROPHIN_SIGNALING_PATHWAY		115	-0.32545	-1.42606	0.0298246	0.158471	1	4987	tags=36%, list=23%, signal=46%
REACTOME_RNA_POLYMERASE_I_PROMOTER_CLEARANCE	REACTOME_RNA_POLYMERASE_I_PROMOTER_CLEARANCE		33	-0.419871	-1.4226	0.0613383	0.161187	1	5213	tags=52%, list=24%, signal=68%
REACTOME_MITOTIC_PROMETAPHASE	REACTOME_MITOTIC_PROMETAPHASE		71	-0.346768	-1.41522	0.040367	0.167732	1	3505	tags=31%, list=16%, signal=37%
REACTOME_METABOLISM_OF_VITAMINS_AND_COFACTORS	REACTOME_METABOLISM_OF_VITAMINS_AND_COFACTORS		40	-0.397249	-1.41257	0.0718563	0.16956	1	3332	tags=25%, list=15%, signal=29%
REACTOME_GLOBAL_GENOMIC_NER	REACTOME_GLOBAL_GENOMIC_NER		33	-0.405384	-1.41101	0.0695971	0.170463	1	3176	tags=30%, list=15%, signal=35%
REACTOME_MICRORNA_BIOGENESIS	REACTOME_MICRORNA_BIOGENESIS		18	-0.463323	-1.40402	0.0889749	0.176862	1	1596	tags=22%, list=7%, signal=24%
REACTOME_TRANSCRIPTION_COUPLED_NER	REACTOME_TRANSCRIPTION_COUPLED_NER		44	-0.377861	-1.40342	0.0573614	0.176438	1	4454	tags=39%, list=20%, signal=48%
REACTOME_GLUTATHIONE_CONJUGATION	REACTOME_GLUTATHIONE_CONJUGATION		15	-0.49014	-1.40298	0.0945674	0.175914	1	799	tags=20%, list=4%, signal=21%
REACTOME_MTOR_SIGNALLING	REACTOME_MTOR_SIGNALLING		21	-0.45535	-1.40262	0.0740741	0.175283	1	4839	tags=48%, list=22%, signal=61%
BIOCARTA_IL6_PATHWAY	BIOCARTA_IL6_PATHWAY		22	-0.440673	-1.40158	0.107692	0.175316	1	997	tags=18%, list=5%, signal=19%
BIOCARTA_VEGF_PATHWAY	BIOCARTA_VEGF_PATHWAY		24	-0.441112	-1.40056	0.0828516	0.17539	1	3266	tags=33%, list=15%, signal=39%
REACTOME_FORMATION_OF_THE_EARLY_ELONGATION_COMPLEX	REACTOME_FORMATION_OF_THE_EARLY_ELONGATION_COMPLEX		29	-0.416098	-1.3996	0.0775047	0.175313	1	2603	tags=31%, list=12%, signal=35%
REACTOME_MRNA_PROCESSING	REACTOME_MRNA_PROCESSING		30	-0.404692	-1.39588	0.0847784	0.178597	1	4499	tags=47%, list=21%, signal=59%
KEGG_TGF_BETA_SIGNALING_PATHWAY	KEGG_TGF_BETA_SIGNALING_PATHWAY		78	-0.337365	-1.39563	0.0539033	0.177884	1	3248	tags=28%, list=15%, signal=33%
REACTOME_PLATELET_ACTIVATION_TRIGGERS	REACTOME_PLATELET_ACTIVATION_TRIGGERS		56	-0.366084	-1.39464	0.0638298	0.177749	1	3667	tags=30%, list=17%, signal=36%
REACTOME_REGULATION_OF_GENE_EXPRESSION_IN_BETA_CELLS	REACTOME_REGULATION_OF_GENE_EXPRESSION_IN_BETA_CELLS		80	-0.334955	-1.39323	0.0373832	0.178284	1	7270	tags=69%, list=33%, signal=103%
REACTOME_INTRINSIC_PATHWAY_FOR_APOPTOSIS	REACTOME_INTRINSIC_PATHWAY_FOR_APOPTOSIS		27	-0.416453	-1.39046	0.0968421	0.180369	1	4845	tags=41%, list=22%, signal=52%
REACTOME_APOPTOTIC_EXECUTION_PHASE	REACTOME_APOPTOTIC_EXECUTION_PHASE		41	-0.383366	-1.38453	0.0769231	0.18585	1	4012	tags=37%, list=18%, signal=45%
KEGG_RENAL_CELL_CARCINOMA	KEGG_RENAL_CELL_CARCINOMA		67	-0.344151	-1.37912	0.0483871	0.190828	1	4320	tags=37%, list=20%, signal=46%
BIOCARTA_AT1R_PATHWAY	BIOCARTA_AT1R_PATHWAY		31	-0.405871	-1.3791	0.0785441	0.189867	1	4987	tags=45%, list=23%, signal=58%
KEGG_GLYCOSYLPHOSPHATIDYLINOSITOL_GPI_ANCHOR_BIOSYNTHESIS	KEGG_GLYCOSYLPHOSPHATIDYLINOSITOL_GPI_ANCHOR_BIOSYNTHESIS		22	-0.443577	-1.37908	0.0927419	0.188873	1	629	tags=14%, list=3%, signal=14%
REACTOME_SIGNALING_BY_BMP	REACTOME_SIGNALING_BY_BMP		22	-0.443876	-1.36829	0.104938	0.199538	1	3941	tags=50%, list=18%, signal=61%
BIOCARTA_CHREBP2_PATHWAY	BIOCARTA_CHREBP2_PATHWAY		39	-0.376665	-1.36704	0.0893536	0.1999	1	4720	tags=38%, list=22%, signal=49%
ST_ERK1_ERK2_MAPK_PATHWAY	ST_ERK1_ERK2_MAPK_PATHWAY		29	-0.40141	-1.36599	0.0984556	0.200097	1	4987	tags=41%, list=23%, signal=54%
REACTOME_TOLL_LIKE_RECEPTOR_3_CASCADE	REACTOME_TOLL_LIKE_RECEPTOR_3_CASCADE		54	-0.35771	-1.36238	0.0650888	0.20333	1	4987	tags=43%, list=23%, signal=55%
BIOCARTA_FCER1_PATHWAY	BIOCARTA_FCER1_PATHWAY		36	-0.386334	-1.36083	0.0925267	0.20404	1	4987	tags=44%, list=23%, signal=57%
KEGG_ERBB_SIGNALING_PATHWAY	KEGG_ERBB_SIGNALING_PATHWAY		83	-0.322943	-1.35746	0.0706522	0.207002	1	4679	tags=31%, list=21%, signal=40%
KEGG_CYSTEINE_AND_METHIONINE_METABOLISM	KEGG_CYSTEINE_AND_METHIONINE_METABOLISM		30	-0.392942	-1.35516	0.0766423	0.208775	1	699	tags=17%, list=3%, signal=17%
REACTOME_PEROXISOMAL_LIPID_METABOLISM	REACTOME_PEROXISOMAL_LIPID_METABOLISM		17	-0.474331	-1.35433	0.10609	0.20878	1	3687	tags=47%, list=17%, signal=57%
ST_GRANULE_CELL_SURVIVAL_PATHWAY	ST_GRANULE_CELL_SURVIVAL_PATHWAY		25	-0.410162	-1.35328	0.106855	0.209033	1	3882	tags=40%, list=18%, signal=49%
KEGG_BASAL_TRANSCRIPTION_FACTORS	KEGG_BASAL_TRANSCRIPTION_FACTORS		31	-0.397629	-1.35261	0.0793358	0.208762	1	4178	tags=42%, list=19%, signal=52%
BIOCARTA_NO2IL12_PATHWAY	BIOCARTA_NO2IL12_PATHWAY		16	-0.467396	-1.35123	0.117284	0.209184	1	989	tags=25%, list=5%, signal=26%
BIOCARTA_GSK3_PATHWAY	BIOCARTA_GSK3_PATHWAY		27	-0.406307	-1.3495	0.0988806	0.210318	1	2435	tags=22%, list=11%, signal=25%
BIOCARTA_ALK_PATHWAY	BIOCARTA_ALK_PATHWAY		35	-0.384742	-1.34652	0.0914286	0.212755	1	3756	tags=37%, list=17%, signal=45%
REACTOME_NUCLEAR_EVENTS_KINASE_AND_TRANSCRIPTION_FACTOR_ACTIVATION	REACTOME_NUCLEAR_EVENTS_KINASE_AND_TRANSCRIPTION_FACTOR_ACTIVATION		23	-0.421811	-1.34462	0.102616	0.213992	1	4237	tags=43%, list=19%, signal=54%
REACTOME_LOSS_OF_NLP_FROM_MITOTIC_CENTROSOMES	REACTOME_LOSS_OF_NLP_FROM_MITOTIC_CENTROSOMES		52	-0.350154	-1.33965	0.0907407	0.218668	1	5063	tags=40%, list=23%, signal=52%
BIOCARTA_RACCYCD_PATHWAY	BIOCARTA_RACCYCD_PATHWAY		25	-0.410198	-1.33686	0.10775	0.221203	1	4244	tags=32%, list=19%, signal=40%
BIOCARTA_RAS_PATHWAY	BIOCARTA_RAS_PATHWAY		22	-0.422018	-1.33635	0.115607	0.220728	1	4573	tags=41%, list=21%, signal=52%
ST_INTEGRIN_SIGNALING_PATHWAY	ST_INTEGRIN_SIGNALING_PATHWAY		76	-0.326359	-1.33447	0.0558767	0.222133	1	5042	tags=42%, list=23%, signal=55%
REACTOME_FRS2_MEDIATED_ACTIVATION	REACTOME_FRS2_MEDIATED_ACTIVATION		15	-0.469244	-1.32861	0.13253	0.228612	1	4987	tags=53%, list=23%, signal=69%
BIOCARTA_TCR_PATHWAY	BIOCARTA_TCR_PATHWAY		42	-0.367731	-1.3225	0.0978474	0.235036	1	4756	tags=40%, list=22%, signal=52%
BIOCARTA_GATA3_PATHWAY	BIOCARTA_GATA3_PATHWAY		15	-0.460912	-1.31529	0.15304	0.2436	1	4287	tags=40%, list=20%, signal=50%
SIG_REGULATION_OF_THE_ACTIN_CYTOSKELETON_BY_RHO_GTPASES	SIG_REGULATION_OF_THE_ACTIN_CYTOSKELETON_BY_RHO_GTPASES		34	-0.370583	-1.31381	0.118421	0.244497	1	4905	tags=44%, list=22%, signal=57%
REACTOME_DARPP32_EVENTS	REACTOME_DARPP32_EVENTS		24	-0.406946	-1.31266	0.127701	0.244864	1	4756	tags=46%, list=22%, signal=58%
BIOCARTA_HIVNEF_PATHWAY	BIOCARTA_HIVNEF_PATHWAY		53	-0.344126	-1.31078	0.103131	0.246221	1	4105	tags=30%, list=19%, signal=37%
KEGG_ADIPOCYTOKINE_SIGNALING_PATHWAY	KEGG_ADIPOCYTOKINE_SIGNALING_PATHWAY		64	-0.332375	-1.3094	0.103846	0.247024	1	2977	tags=23%, list=14%, signal=27%
ST_INTERLEUKIN_4_PATHWAY	ST_INTERLEUKIN_4_PATHWAY		24	-0.409201	-1.30805	0.105809	0.247684	1	2209	tags=21%, list=10%, signal=23%
REACTOME_ZINC_TRANSPORTATION	REACTOME_ZINC_TRANSPORTATION		17	-0.455416	-1.30801	0.14862	0.246606	1	1064	tags=18%, list=5%, signal=19%
BIOCARTA_CCR3_PATHWAY	BIOCARTA_CCR3_PATHWAY		21	-0.409778	-1.30649	0.136719	0.24742	1	4987	tags=38%, list=23%, signal=49%
BIOCARTA_MPR_PATHWAY	BIOCARTA_MPR_PATHWAY		32	-0.380968	-1.30634	0.116412	0.246513	1	3661	tags=31%, list=17%, signal=37%
BIOCARTA_NGF_PATHWAY	BIOCARTA_NGF_PATHWAY		17	-0.436638	-1.30528	0.15748	0.246962	1	4679	tags=41%, list=21%, signal=52%
ST_PHOSPHOINOSITIDE_3_KINASE_PATHWAY	ST_PHOSPHOINOSITIDE_3_KINASE_PATHWAY		32	-0.379995	-1.30405	0.134122	0.247409	1	4720	tags=44%, list=22%, signal=56%
REACTOME_RNA_POL_II_CTD_PHOSPHORYLATION_AND_INTERACTION_WITH_CE	REACTOME_RNA_POL_II_CTD_PHOSPHORYLATION_AND_INTERACTION_WITH_CE		26	-0.398438	-1.30292	0.116505	0.247663	1	4499	tags=46%, list=21%, signal=58%
REACTOME_TOLL_RECEPTOR_CASCADES	REACTOME_TOLL_RECEPTOR_CASCADES		79	-0.314218	-1.29843	0.0879541	0.252371	1	4987	tags=37%, list=23%, signal=47%
REACTOME_TRANSPORT_OF_RIBONUCLEOPROTEINS_INTO_THE_HOST_NUCLEUS	REACTOME_TRANSPORT_OF_RIBONUCLEOPROTEINS_INTO_THE_HOST_NUCLEUS		29	-0.384815	-1.29832	0.116788	0.251387	1	5344	tags=55%, list=24%, signal=73%
KEGG_PANCREATIC_CANCER	KEGG_PANCREATIC_CANCER		69	-0.319517	-1.29689	0.0916031	0.252407	1	4244	tags=33%, list=19%, signal=41%
BIOCARTA_IL7_PATHWAY	BIOCARTA_IL7_PATHWAY		17	-0.446544	-1.29592	0.159329	0.252442	1	1114	tags=24%, list=5%, signal=25%
BIOCARTA_HDAC_PATHWAY	BIOCARTA_HDAC_PATHWAY		27	-0.392221	-1.29279	0.128205	0.255663	1	4756	tags=48%, list=22%, signal=61%
REACTOME_PURINE_METABOLISM	REACTOME_PURINE_METABOLISM		28	-0.392713	-1.29022	0.136986	0.257917	1	4137	tags=39%, list=19%, signal=48%
BIOCARTA_IL10_PATHWAY	BIOCARTA_IL10_PATHWAY		17	-0.442664	-1.28834	0.166324	0.25939	1	1742	tags=18%, list=8%, signal=19%
REACTOME_G1_PHASE	REACTOME_G1_PHASE		15	-0.459869	-1.28722	0.174603	0.259807	1	4584	tags=40%, list=21%, signal=51%
BIOCARTA_ACH_PATHWAY	BIOCARTA_ACH_PATHWAY		15	-0.457813	-1.28578	0.150198	0.260546	1	2100	tags=27%, list=10%, signal=29%
KEGG_TIGHT_JUNCTION	KEGG_TIGHT_JUNCTION		112	-0.293327	-1.28444	0.0857143	0.261357	1	3005	tags=21%, list=14%, signal=25%
BIOCARTA_TEL_PATHWAY	BIOCARTA_TEL_PATHWAY		18	-0.42904	-1.28327	0.166667	0.261881	1	4845	tags=44%, list=22%, signal=57%
REACTOME_ERK_MAPK_TARGETS	REACTOME_ERK_MAPK_TARGETS		20	-0.412704	-1.28268	0.162218	0.261519	1	4237	tags=45%, list=19%, signal=56%
REACTOME_ACTIVATION_OF_ATR_IN_RESPONSE_TO_REPLICATION_STRESS	REACTOME_ACTIVATION_OF_ATR_IN_RESPONSE_TO_REPLICATION_STRESS		35	-0.377439	-1.28081	0.144213	0.263089	1	3946	tags=37%, list=18%, signal=45%
REACTOME_SMOOTH_MUSCLE_CONTRACTION	REACTOME_SMOOTH_MUSCLE_CONTRACTION		23	-0.410884	-1.27818	0.150685	0.265618	1	5042	tags=43%, list=23%, signal=56%
BIOCARTA_IGF1R_PATHWAY	BIOCARTA_IGF1R_PATHWAY		22	-0.408534	-1.27551	0.181818	0.268162	1	4987	tags=36%, list=23%, signal=47%
REACTOME_PHASE_II_CONJUGATION	REACTOME_PHASE_II_CONJUGATION		36	-0.360962	-1.27526	0.140351	0.267336	1	4343	tags=31%, list=20%, signal=38%
REACTOME_METAL_ION_SLC_TRANSPORTERS	REACTOME_METAL_ION_SLC_TRANSPORTERS		23	-0.407099	-1.27251	0.172619	0.270068	1	4742	tags=35%, list=22%, signal=44%
REACTOME_REV_MEDIATED_NUCLEAR_EXPORT_OF_HIV1_RNA	REACTOME_REV_MEDIATED_NUCLEAR_EXPORT_OF_HIV1_RNA		31	-0.369003	-1.27211	0.147638	0.269622	1	5416	tags=52%, list=25%, signal=68%
REACTOME_LYSOSOME_VESICLE_BIOGENESIS	REACTOME_LYSOSOME_VESICLE_BIOGENESIS		22	-0.398031	-1.27198	0.164634	0.268669	1	4901	tags=45%, list=22%, signal=59%
POOR_PROGNOSIS_AML_GENES_(YAGI_ET_AL.,_2003)	POOR_PROGNOSIS_AML_GENES_(YAGI_ET_AL.,_2003)		45	-0.33942	-1.2711	0.141748	0.268717	1	4854	tags=36%, list=22%, signal=46%
BIOCARTA_PTEN_PATHWAY	BIOCARTA_PTEN_PATHWAY		17	-0.433639	-1.27067	0.188285	0.268229	1	4987	tags=41%, list=23%, signal=53%
REACTOME_VPR_MEDIATED_NUCLEAR_IMPORT_OF_PICS	REACTOME_VPR_MEDIATED_NUCLEAR_IMPORT_OF_PICS		31	-0.366394	-1.26834	0.123314	0.270729	1	5344	tags=55%, list=24%, signal=72%
BIOCARTA_CREB_PATHWAY	BIOCARTA_CREB_PATHWAY		25	-0.389985	-1.26751	0.172794	0.270911	1	4287	tags=36%, list=20%, signal=45%
KEGG_PURINE_METABOLISM	KEGG_PURINE_METABOLISM		144	-0.277338	-1.26688	0.0731707	0.27074	1	2581	tags=17%, list=12%, signal=20%
REACTOME_DOWN_STREAM_SIGNAL_TRANSDUCTION	REACTOME_DOWN_STREAM_SIGNAL_TRANSDUCTION		35	-0.36476	-1.26676	0.155642	0.269813	1	4987	tags=43%, list=23%, signal=55%
KEGG_BIOSYNTHESIS_OF_UNSATURATED_FATTY_ACIDS	KEGG_BIOSYNTHESIS_OF_UNSATURATED_FATTY_ACIDS		19	-0.417159	-1.26489	0.194154	0.27156	1	2797	tags=32%, list=13%, signal=36%
KEGG_NOTCH_SIGNALING_PATHWAY	KEGG_NOTCH_SIGNALING_PATHWAY		41	-0.350374	-1.26257	0.156371	0.273696	1	2802	tags=27%, list=13%, signal=31%
BIOCARTA_EDG1_PATHWAY	BIOCARTA_EDG1_PATHWAY		24	-0.404281	-1.26233	0.16129	0.272869	1	3571	tags=29%, list=16%, signal=35%
KEGG_NOD_LIKE_RECEPTOR_SIGNALING_PATHWAY	KEGG_NOD_LIKE_RECEPTOR_SIGNALING_PATHWAY		45	-0.346875	-1.25885	0.149091	0.276709	1	4987	tags=42%, list=23%, signal=55%
KEGG_SELENOAMINO_ACID_METABOLISM	KEGG_SELENOAMINO_ACID_METABOLISM		20	-0.404877	-1.25866	0.177481	0.275847	1	4343	tags=40%, list=20%, signal=50%
SIG_INSULIN_RECEPTOR_PATHWAY_IN_CARDIAC_MYOCYTES	SIG_INSULIN_RECEPTOR_PATHWAY_IN_CARDIAC_MYOCYTES		48	-0.324944	-1.2506	0.136364	0.286383	1	4987	tags=42%, list=23%, signal=54%
REACTOME_REGULATION_OF_LIPID_METABOLISM_BY_PEROXISOME_PROLIFERATOR_ACTIVATED_RECEPTOR_ALPHA	REACTOME_REGULATION_OF_LIPID_METABOLISM_BY_PEROXISOME_PROLIFERATOR_ACTIVATED_RECEPTOR_ALPHA		50	-0.328458	-1.24988	0.134387	0.286327	1	2549	tags=24%, list=12%, signal=27%
REACTOME_POST_TRANSLATIONAL_PROTEIN_MODIFICATION	REACTOME_POST_TRANSLATIONAL_PROTEIN_MODIFICATION		37	-0.348092	-1.24362	0.172348	0.294354	1	629	tags=11%, list=3%, signal=11%
BIOCARTA_BIOPEPTIDES_PATHWAY	BIOCARTA_BIOPEPTIDES_PATHWAY		41	-0.339816	-1.23849	0.16537	0.300871	1	4987	tags=37%, list=23%, signal=47%
BIOCARTA_CALCINEURIN_PATHWAY	BIOCARTA_CALCINEURIN_PATHWAY		17	-0.427205	-1.23637	0.197095	0.302911	1	4756	tags=47%, list=22%, signal=60%
KEGG_PENTOSE_PHOSPHATE_PATHWAY	KEGG_PENTOSE_PHOSPHATE_PATHWAY		23	-0.393873	-1.23495	0.189899	0.30368	1	1161	tags=17%, list=5%, signal=18%
REACTOME_CHOLESTEROL_BIOSYNTHESIS	REACTOME_CHOLESTEROL_BIOSYNTHESIS		20	-0.399467	-1.23444	0.183752	0.303333	1	3052	tags=30%, list=14%, signal=35%
REACTOME_SIGNALING_BY_ROBO_RECEPTOR	REACTOME_SIGNALING_BY_ROBO_RECEPTOR		31	-0.369319	-1.23178	0.194605	0.306157	1	4651	tags=35%, list=21%, signal=45%
BIOCARTA_CCR5_PATHWAY	BIOCARTA_CCR5_PATHWAY		16	-0.433155	-1.22847	0.208984	0.310015	1	4756	tags=38%, list=22%, signal=48%
BIOCARTA_IL12_PATHWAY	BIOCARTA_IL12_PATHWAY		21	-0.397222	-1.22826	0.229412	0.309133	1	3882	tags=38%, list=18%, signal=46%
REACTOME_SYNTHESIS_AND_INTERCONVERSION_OF_NUCLEOTIDE_DI_AND_TRIPHOSPHATES	REACTOME_SYNTHESIS_AND_INTERCONVERSION_OF_NUCLEOTIDE_DI_AND_TRIPHOSPHATES		16	-0.418481	-1.22622	0.226994	0.311102	1	1822	tags=25%, list=8%, signal=27%
BIOCARTA_MTOR_PATHWAY	BIOCARTA_MTOR_PATHWAY		21	-0.388025	-1.22562	0.21576	0.310824	1	4839	tags=48%, list=22%, signal=61%
KEGG_WNT_SIGNALING_PATHWAY	KEGG_WNT_SIGNALING_PATHWAY		138	-0.270012	-1.22512	0.113946	0.310384	1	4124	tags=29%, list=19%, signal=35%
KEGG_VASOPRESSIN_REGULATED_WATER_REABSORPTION	KEGG_VASOPRESSIN_REGULATED_WATER_REABSORPTION		43	-0.333857	-1.22479	0.182186	0.309761	1	3875	tags=30%, list=18%, signal=37%
BIOCARTA_PAR1_PATHWAY	BIOCARTA_PAR1_PATHWAY		36	-0.34544	-1.22338	0.178	0.310835	1	4012	tags=31%, list=18%, signal=37%
BIOCARTA_NKCELLS_PATHWAY	BIOCARTA_NKCELLS_PATHWAY		18	-0.415297	-1.22304	0.224138	0.310195	1	4573	tags=39%, list=21%, signal=49%
BIOCARTA_STRESS_PATHWAY	BIOCARTA_STRESS_PATHWAY		25	-0.382295	-1.2228	0.196226	0.309437	1	6102	tags=44%, list=28%, signal=61%
REACTOME_RNA_POLYMERASE_I_CHAIN_ELONGATION	REACTOME_RNA_POLYMERASE_I_CHAIN_ELONGATION		21	-0.404361	-1.22254	0.208	0.308693	1	5555	tags=57%, list=25%, signal=77%
REACTOME_RNA_POLYMERASE_I_III_AND_MITOCHONDRIAL_TRANSCRIPTION	REACTOME_RNA_POLYMERASE_I_III_AND_MITOCHONDRIAL_TRANSCRIPTION		69	-0.307839	-1.22032	0.157244	0.310849	1	4471	tags=33%, list=20%, signal=42%
ST_FAS_SIGNALING_PATHWAY	ST_FAS_SIGNALING_PATHWAY		55	-0.318382	-1.21826	0.171846	0.312699	1	4092	tags=33%, list=19%, signal=40%
BIOCARTA_BAD_PATHWAY	BIOCARTA_BAD_PATHWAY		24	-0.378953	-1.2166	0.187135	0.314061	1	4987	tags=38%, list=23%, signal=49%
KEGG_ENDOMETRIAL_CANCER	KEGG_ENDOMETRIAL_CANCER		50	-0.318599	-1.21352	0.177143	0.317724	1	2435	tags=22%, list=11%, signal=25%
REACTOME_ABORTIVE_ELONGATION_OF_HIV1_TRANSCRIPT_IN_THE_ABSENCE_OF_TAT	REACTOME_ABORTIVE_ELONGATION_OF_HIV1_TRANSCRIPT_IN_THE_ABSENCE_OF_TAT		20	-0.404548	-1.21317	0.221095	0.317072	1	4499	tags=45%, list=21%, signal=57%
REACTOME_DNA_STRAND_ELONGATION	REACTOME_DNA_STRAND_ELONGATION		26	-0.371492	-1.21241	0.204842	0.317204	1	3470	tags=35%, list=16%, signal=41%
BIOCARTA_AGR_PATHWAY	BIOCARTA_AGR_PATHWAY		35	-0.351539	-1.20716	0.189293	0.32408	1	5296	tags=49%, list=24%, signal=64%
KEGG_SPHINGOLIPID_METABOLISM	KEGG_SPHINGOLIPID_METABOLISM		29	-0.360328	-1.20505	0.220408	0.326148	1	4199	tags=31%, list=19%, signal=38%
KEGG_VALINE_LEUCINE_AND_ISOLEUCINE_DEGRADATION	KEGG_VALINE_LEUCINE_AND_ISOLEUCINE_DEGRADATION		41	-0.333996	-1.20435	0.191753	0.326133	1	2616	tags=20%, list=12%, signal=22%
BIOCARTA_TNFR2_PATHWAY	BIOCARTA_TNFR2_PATHWAY		18	-0.412738	-1.20394	0.226923	0.325647	1	3486	tags=28%, list=16%, signal=33%
SIG_IL4RECEPTOR_IN_B_LYPHOCYTES	SIG_IL4RECEPTOR_IN_B_LYPHOCYTES		26	-0.363416	-1.20356	0.227017	0.325088	1	2988	tags=23%, list=14%, signal=27%
KEGG_EPITHELIAL_CELL_SIGNALING_IN_HELICOBACTER_PYLORI_INFECTION	KEGG_EPITHELIAL_CELL_SIGNALING_IN_HELICOBACTER_PYLORI_INFECTION		60	-0.306449	-1.19869	0.196154	0.331511	1	4246	tags=30%, list=19%, signal=37%
BIOCARTA_CARM_ER_PATHWAY	BIOCARTA_CARM_ER_PATHWAY		31	-0.352841	-1.19863	0.201905	0.330429	1	880	tags=16%, list=4%, signal=17%
KEGG_ACUTE_MYELOID_LEUKEMIA	KEGG_ACUTE_MYELOID_LEUKEMIA		55	-0.308774	-1.19702	0.1875	0.331964	1	1806	tags=18%, list=8%, signal=20%
BIOCARTA_NFKB_PATHWAY	BIOCARTA_NFKB_PATHWAY		22	-0.385382	-1.19388	0.250489	0.335482	1	5832	tags=45%, list=27%, signal=62%
REACTOME_GRB2_SOS_PROVIDES_LINKAGE_TO_MAPK_SIGNALING_FOR_INTERGRINS_	REACTOME_GRB2_SOS_PROVIDES_LINKAGE_TO_MAPK_SIGNALING_FOR_INTERGRINS_		15	-0.425421	-1.18892	0.243354	0.34198	1	1113	tags=20%, list=5%, signal=21%
KEGG_ALANINE_ASPARTATE_AND_GLUTAMATE_METABOLISM	KEGG_ALANINE_ASPARTATE_AND_GLUTAMATE_METABOLISM		30	-0.349472	-1.18833	0.207585	0.341783	1	3259	tags=27%, list=15%, signal=31%
SIG_PIP3_SIGNALING_IN_CARDIAC_MYOCTES	SIG_PIP3_SIGNALING_IN_CARDIAC_MYOCTES		62	-0.298814	-1.18778	0.201077	0.341441	1	4720	tags=35%, list=22%, signal=45%
REACTOME_TRKA_SIGNALLING_FROM_THE_PLASMA_MEMBRANE	REACTOME_TRKA_SIGNALLING_FROM_THE_PLASMA_MEMBRANE		92	-0.279995	-1.18528	0.14652	0.344333	1	3404	tags=25%, list=16%, signal=29%
REACTOME_TELOMERE_MAINTENANCE	REACTOME_TELOMERE_MAINTENANCE		35	-0.341388	-1.18523	0.216418	0.343235	1	2235	tags=23%, list=10%, signal=25%
REACTOME_G2_M_TRANSITION	REACTOME_G2_M_TRANSITION		71	-0.287321	-1.18317	0.180657	0.345348	1	5416	tags=38%, list=25%, signal=50%
BIOCARTA_SPPA_PATHWAY	BIOCARTA_SPPA_PATHWAY		21	-0.376225	-1.18315	0.271484	0.344203	1	6428	tags=48%, list=29%, signal=67%
REACTOME_METABLISM_OF_NUCLEOTIDES	REACTOME_METABLISM_OF_NUCLEOTIDES		64	-0.299323	-1.18082	0.209091	0.34673	1	2581	tags=20%, list=12%, signal=23%
REACTOME_INNATE_IMMUNITY_SIGNALING	REACTOME_INNATE_IMMUNITY_SIGNALING		95	-0.274929	-1.17742	0.173913	0.350928	1	3882	tags=27%, list=18%, signal=33%
KEGG_MISMATCH_REPAIR	KEGG_MISMATCH_REPAIR		22	-0.37336	-1.17536	0.264529	0.353241	1	2011	tags=23%, list=9%, signal=25%
BIOCARTA_INTEGRIN_PATHWAY	BIOCARTA_INTEGRIN_PATHWAY		38	-0.326414	-1.17459	0.223485	0.353343	1	1144	tags=16%, list=5%, signal=17%
REACTOME_METABOLISM_OF_CARBOHYDRATES	REACTOME_METABOLISM_OF_CARBOHYDRATES		107	-0.271539	-1.16815	0.185121	0.362542	1	3259	tags=22%, list=15%, signal=26%
REACTOME_SIGNALLING_BY_NGF	REACTOME_SIGNALLING_BY_NGF		200	-0.243646	-1.16517	0.151515	0.366337	1	4756	tags=31%, list=22%, signal=39%
REACTOME_PI3K_AKT_SIGNALLING	REACTOME_PI3K_AKT_SIGNALLING		29	-0.350765	-1.16454	0.252874	0.366184	1	2710	tags=28%, list=12%, signal=31%
KEGG_FC_GAMMA_R_MEDIATED_PHAGOCYTOSIS	KEGG_FC_GAMMA_R_MEDIATED_PHAGOCYTOSIS		85	-0.277918	-1.16301	0.179348	0.367669	1	5094	tags=36%, list=23%, signal=47%
ST_TUMOR_NECROSIS_FACTOR_PATHWAY	ST_TUMOR_NECROSIS_FACTOR_PATHWAY		28	-0.351849	-1.15983	0.240385	0.371827	1	5429	tags=46%, list=25%, signal=62%
REACTOME_GLUCOSE_TRANSPORT	REACTOME_GLUCOSE_TRANSPORT		38	-0.328022	-1.15837	0.23694	0.37316	1	5344	tags=45%, list=24%, signal=59%
ST_DIFFERENTIATION_PATHWAY_IN_PC12_CELLS	ST_DIFFERENTIATION_PATHWAY_IN_PC12_CELLS		40	-0.311666	-1.15746	0.25	0.373337	1	4320	tags=35%, list=20%, signal=44%
KEGG_GAP_JUNCTION	KEGG_GAP_JUNCTION		72	-0.282673	-1.15357	0.213172	0.378773	1	3786	tags=26%, list=17%, signal=32%
BIOCARTA_CSK_PATHWAY	BIOCARTA_CSK_PATHWAY		19	-0.384245	-1.14773	0.277662	0.387373	1	3108	tags=26%, list=14%, signal=31%
REACTOME_HEMOSTASIS	REACTOME_HEMOSTASIS		246	-0.232941	-1.14615	0.164474	0.388926	1	3972	tags=24%, list=18%, signal=29%
BIOCARTA_CDMAC_PATHWAY	BIOCARTA_CDMAC_PATHWAY		15	-0.407558	-1.14594	0.279441	0.388026	1	1806	tags=13%, list=8%, signal=15%
REACTOME_EGFR_DOWNREGULATION	REACTOME_EGFR_DOWNREGULATION		23	-0.356006	-1.14391	0.266533	0.390192	1	4233	tags=35%, list=19%, signal=43%
REACTOME_DOWNSTREAM_TCR_SIGNALING	REACTOME_DOWNSTREAM_TCR_SIGNALING		28	-0.347718	-1.14298	0.272901	0.39066	1	4899	tags=36%, list=22%, signal=46%
BIOCARTA_SHH_PATHWAY	BIOCARTA_SHH_PATHWAY		15	-0.395312	-1.13872	0.29375	0.396815	1	2972	tags=27%, list=14%, signal=31%
BIOCARTA_KERATINOCYTE_PATHWAY	BIOCARTA_KERATINOCYTE_PATHWAY		43	-0.305243	-1.13429	0.265151	0.40292	1	4987	tags=33%, list=23%, signal=42%
REACTOME_TRANSPORT_OF_THE_SLBP_INDEPENDENT_MATURE_MRNA	REACTOME_TRANSPORT_OF_THE_SLBP_INDEPENDENT_MATURE_MRNA		31	-0.331939	-1.13343	0.238007	0.40327	1	5344	tags=52%, list=24%, signal=68%
REACTOME_NUCLEAR_IMPORT_OF_REV_PROTEIN	REACTOME_NUCLEAR_IMPORT_OF_REV_PROTEIN		30	-0.339357	-1.13322	0.290514	0.402374	1	5757	tags=57%, list=26%, signal=77%
KEGG_N_GLYCAN_BIOSYNTHESIS	KEGG_N_GLYCAN_BIOSYNTHESIS		40	-0.310894	-1.13315	0.2603	0.40122	1	2816	tags=23%, list=13%, signal=26%
BIOCARTA_ERK5_PATHWAY	BIOCARTA_ERK5_PATHWAY		17	-0.385064	-1.13171	0.302419	0.402419	1	4987	tags=41%, list=23%, signal=53%
KEGG_NATURAL_KILLER_CELL_MEDIATED_CYTOTOXICITY	KEGG_NATURAL_KILLER_CELL_MEDIATED_CYTOTOXICITY		92	-0.266828	-1.13125	0.246575	0.402071	1	4230	tags=26%, list=19%, signal=32%
REACTOME_PLATELET_ACTIVATION	REACTOME_PLATELET_ACTIVATION		148	-0.248209	-1.13108	0.201724	0.401077	1	3972	tags=26%, list=18%, signal=31%
REACTOME_FORMATION_OF_PLATELET_PLUG	REACTOME_FORMATION_OF_PLATELET_PLUG		167	-0.242808	-1.12609	0.232172	0.408306	1	3972	tags=25%, list=18%, signal=30%
KEGG_BUTANOATE_METABOLISM	KEGG_BUTANOATE_METABOLISM		29	-0.339412	-1.12218	0.293785	0.413722	1	2148	tags=17%, list=10%, signal=19%
REACTOME_SIGNALING_IN_IMMUNE_SYSTEM	REACTOME_SIGNALING_IN_IMMUNE_SYSTEM		266	-0.226239	-1.12072	0.174847	0.415133	1	3882	tags=24%, list=18%, signal=28%
KEGG_P53_SIGNALING_PATHWAY	KEGG_P53_SIGNALING_PATHWAY		61	-0.284715	-1.11543	0.278689	0.423789	1	3813	tags=28%, list=17%, signal=34%
SA_B_CELL_RECEPTOR_COMPLEXES	SA_B_CELL_RECEPTOR_COMPLEXES		23	-0.35125	-1.10027	0.323471	0.450281	1	6141	tags=52%, list=28%, signal=72%
REACTOME_IMMUNOREGULATORY_INTERACTIONS_BETWEEN_A_LYMPHOID_AND_A_NON_LYMPHOID_CELL	REACTOME_IMMUNOREGULATORY_INTERACTIONS_BETWEEN_A_LYMPHOID_AND_A_NON_LYMPHOID_CELL		43	-0.299411	-1.10008	0.293436	0.449236	1	2894	tags=19%, list=13%, signal=21%
BIOCARTA_MAL_PATHWAY	BIOCARTA_MAL_PATHWAY		17	-0.379857	-1.09915	0.344168	0.449649	1	4987	tags=47%, list=23%, signal=61%
REACTOME_EXTENSION_OF_TELOMERES	REACTOME_EXTENSION_OF_TELOMERES		23	-0.347183	-1.09822	0.308911	0.450021	1	2226	tags=26%, list=10%, signal=29%
SA_PTEN_PATHWAY	SA_PTEN_PATHWAY		15	-0.388648	-1.09666	0.338645	0.451644	1	2988	tags=27%, list=14%, signal=31%
KEGG_GLIOMA	KEGG_GLIOMA		60	-0.277563	-1.09467	0.322642	0.45388	1	2525	tags=18%, list=12%, signal=21%
REACTOME_SIGNALLING_TO_ERKS	REACTOME_SIGNALLING_TO_ERKS		32	-0.325952	-1.09357	0.339731	0.454597	1	2684	tags=25%, list=12%, signal=28%
BIOCARTA_GPCR_PATHWAY	BIOCARTA_GPCR_PATHWAY		32	-0.320071	-1.0927	0.330813	0.454741	1	4756	tags=41%, list=22%, signal=52%
KEGG_PPAR_SIGNALING_PATHWAY	KEGG_PPAR_SIGNALING_PATHWAY		61	-0.27227	-1.08651	0.297505	0.465034	1	2133	tags=16%, list=10%, signal=18%
REACTOME_IRS_RELATED_EVENTS	REACTOME_IRS_RELATED_EVENTS		71	-0.268483	-1.08548	0.303887	0.465534	1	1991	tags=15%, list=9%, signal=17%
KEGG_OOCYTE_MEIOSIS	KEGG_OOCYTE_MEIOSIS		101	-0.254861	-1.08454	0.319343	0.46607	1	4987	tags=34%, list=23%, signal=43%
REACTOME_DOUBLE_STRAND_BREAK_REPAIR	REACTOME_DOUBLE_STRAND_BREAK_REPAIR		20	-0.354489	-1.08026	0.358268	0.472942	1	3770	tags=30%, list=17%, signal=36%
KEGG_DNA_REPLICATION	KEGG_DNA_REPLICATION		32	-0.314464	-1.07891	0.322464	0.474241	1	3470	tags=31%, list=16%, signal=37%
KEGG_GLUTATHIONE_METABOLISM	KEGG_GLUTATHIONE_METABOLISM		43	-0.297039	-1.07872	0.347664	0.473157	1	856	tags=12%, list=4%, signal=12%
BIOCARTA_RELA_PATHWAY	BIOCARTA_RELA_PATHWAY		16	-0.377532	-1.07655	0.347059	0.475905	1	5832	tags=44%, list=27%, signal=60%
REACTOME_REGULATION_OF_GLUCOKINASE_BY_GLUCOKINASE_REGULATORY_PROTEIN	REACTOME_REGULATION_OF_GLUCOKINASE_BY_GLUCOKINASE_REGULATORY_PROTEIN		29	-0.317799	-1.07578	0.375	0.476003	1	5344	tags=48%, list=24%, signal=64%
REACTOME_NEP_NS2_INTERACTS_WITH_THE_CELLULAR_EXPORT_MACHINERY	REACTOME_NEP_NS2_INTERACTS_WITH_THE_CELLULAR_EXPORT_MACHINERY		29	-0.324633	-1.07554	0.324752	0.475043	1	5416	tags=52%, list=25%, signal=69%
REACTOME_NEF_MEDIATES_DOWN_MODULATION_OF_CELL_SURFACE_RECEPTORS_BY_RECRUITING_THEM_TO_CLATHRIN_ADAPTERS	REACTOME_NEF_MEDIATES_DOWN_MODULATION_OF_CELL_SURFACE_RECEPTORS_BY_RECRUITING_THEM_TO_CLATHRIN_ADAPTERS		20	-0.352544	-1.07159	0.378323	0.481219	1	4550	tags=40%, list=21%, signal=50%
KEGG_NON_SMALL_CELL_LUNG_CANCER	KEGG_NON_SMALL_CELL_LUNG_CANCER		51	-0.278153	-1.06895	0.32549	0.484988	1	1791	tags=16%, list=8%, signal=17%
REACTOME_CENTROSOME_MATURATION	REACTOME_CENTROSOME_MATURATION		59	-0.272189	-1.06735	0.355963	0.486627	1	5063	tags=36%, list=23%, signal=46%
KEGG_PROPANOATE_METABOLISM	KEGG_PROPANOATE_METABOLISM		30	-0.314503	-1.06511	0.372781	0.489542	1	1343	tags=13%, list=6%, signal=14%
REACTOME_LAGGING_STRAND_SYNTHESIS	REACTOME_LAGGING_STRAND_SYNTHESIS		18	-0.358062	-1.06494	0.356688	0.488395	1	3176	tags=33%, list=15%, signal=39%
KEGG_FC_EPSILON_RI_SIGNALING_PATHWAY	KEGG_FC_EPSILON_RI_SIGNALING_PATHWAY		76	-0.26057	-1.06482	0.325088	0.487202	1	4037	tags=29%, list=18%, signal=35%
BIOCARTA_CARDIACEGF_PATHWAY	BIOCARTA_CARDIACEGF_PATHWAY		17	-0.369484	-1.06176	0.354906	0.491834	1	1806	tags=18%, list=8%, signal=19%
KEGG_T_CELL_RECEPTOR_SIGNALING_PATHWAY	KEGG_T_CELL_RECEPTOR_SIGNALING_PATHWAY		105	-0.243941	-1.06162	0.345679	0.490735	1	4244	tags=28%, list=19%, signal=34%
REACTOME_CELLEXTRACELLULAR_MATRIX_INTERACTIONS	REACTOME_CELLEXTRACELLULAR_MATRIX_INTERACTIONS		15	-0.374484	-1.05953	0.390041	0.493273	1	1229	tags=20%, list=6%, signal=21%
KEGG_GLYCINE_SERINE_AND_THREONINE_METABOLISM	KEGG_GLYCINE_SERINE_AND_THREONINE_METABOLISM		25	-0.335289	-1.05391	0.382937	0.502754	1	114	tags=8%, list=1%, signal=8%
KEGG_JAK_STAT_SIGNALING_PATHWAY	KEGG_JAK_STAT_SIGNALING_PATHWAY		125	-0.234786	-1.05371	0.345946	0.501703	1	1224	tags=11%, list=6%, signal=12%
KEGG_ADHERENS_JUNCTION	KEGG_ADHERENS_JUNCTION		71	-0.256501	-1.05267	0.359571	0.502404	1	5016	tags=32%, list=23%, signal=42%
BIOCARTA_TOB1_PATHWAY	BIOCARTA_TOB1_PATHWAY		18	-0.346788	-1.04979	0.404959	0.506884	1	2153	tags=28%, list=10%, signal=31%
KEGG_BASE_EXCISION_REPAIR	KEGG_BASE_EXCISION_REPAIR		31	-0.310379	-1.04852	0.398467	0.50793	1	4454	tags=35%, list=20%, signal=44%
REACTOME_CELL_SURFACE_INTERACTIONS_AT_THE_VASCULAR_WALL	REACTOME_CELL_SURFACE_INTERACTIONS_AT_THE_VASCULAR_WALL		83	-0.252014	-1.04429	0.379074	0.514745	1	5324	tags=36%, list=24%, signal=48%
ST_ADRENERGIC	ST_ADRENERGIC		31	-0.30249	-1.04349	0.373358	0.515054	1	2684	tags=29%, list=12%, signal=33%
BIOCARTA_CASPASE_PATHWAY	BIOCARTA_CASPASE_PATHWAY		21	-0.337398	-1.042	0.400778	0.516653	1	3671	tags=33%, list=17%, signal=40%
REACTOME_BRANCHED_CHAIN_AMINO_ACID_CATABOLISM	REACTOME_BRANCHED_CHAIN_AMINO_ACID_CATABOLISM		16	-0.365559	-1.04139	0.403689	0.516418	1	4427	tags=38%, list=20%, signal=47%
KEGG_MTOR_SIGNALING_PATHWAY	KEGG_MTOR_SIGNALING_PATHWAY		44	-0.286264	-1.03923	0.397412	0.519307	1	1326	tags=16%, list=6%, signal=17%
KEGG_RIBOFLAVIN_METABOLISM	KEGG_RIBOFLAVIN_METABOLISM		15	-0.364965	-1.03682	0.415984	0.522508	1	1984	tags=20%, list=9%, signal=22%
KEGG_APOPTOSIS	KEGG_APOPTOSIS		75	-0.24876	-1.0352	0.374312	0.524096	1	4287	tags=25%, list=20%, signal=31%
KEGG_GLYCOLYSIS_GLUCONEOGENESIS	KEGG_GLYCOLYSIS_GLUCONEOGENESIS		52	-0.268425	-1.03422	0.386847	0.524497	1	2459	tags=15%, list=11%, signal=17%
REACTOME_SIGNALING_BY_NOTCH	REACTOME_SIGNALING_BY_NOTCH		16	-0.361704	-1.0322	0.431068	0.526935	1	4667	tags=44%, list=21%, signal=56%
KEGG_PHOSPHATIDYLINOSITOL_SIGNALING_SYSTEM	KEGG_PHOSPHATIDYLINOSITOL_SIGNALING_SYSTEM		63	-0.260731	-1.02962	0.408582	0.530406	1	3174	tags=24%, list=14%, signal=28%
REACTOME_ACTIVATION_OF_THE_PRE_REPLICATIVE_COMPLEX	REACTOME_ACTIVATION_OF_THE_PRE_REPLICATIVE_COMPLEX		27	-0.308986	-1.02846	0.416667	0.531364	1	3946	tags=33%, list=18%, signal=41%
REACTOME_INTEGRIN_ALPHAIIBBETA3_SIGNALING	REACTOME_INTEGRIN_ALPHAIIBBETA3_SIGNALING		23	-0.326072	-1.02746	0.435547	0.531818	1	1113	tags=17%, list=5%, signal=18%
REACTOME_GLUCOSE_AND_OTHER_SUGAR_SLC_TRANSPORTERS	REACTOME_GLUCOSE_AND_OTHER_SUGAR_SLC_TRANSPORTERS		77	-0.249111	-1.02646	0.398876	0.532291	1	1824	tags=13%, list=8%, signal=14%
REACTOME_TCR_SIGNALING	REACTOME_TCR_SIGNALING		45	-0.277266	-1.02505	0.438795	0.533758	1	5016	tags=36%, list=23%, signal=46%
BIOCARTA_ERK_PATHWAY	BIOCARTA_ERK_PATHWAY		27	-0.311484	-1.02295	0.462151	0.536597	1	4987	tags=37%, list=23%, signal=48%
REACTOME_PLATELET_AGGREGATION_PLUG_FORMATION	REACTOME_PLATELET_AGGREGATION_PLUG_FORMATION		26	-0.308478	-1.01819	0.426386	0.544733	1	1113	tags=15%, list=5%, signal=16%
KEGG_LEUKOCYTE_TRANSENDOTHELIAL_MIGRATION	KEGG_LEUKOCYTE_TRANSENDOTHELIAL_MIGRATION		103	-0.235429	-1.00861	0.4363	0.562423	1	4145	tags=25%, list=19%, signal=31%
ST_P38_MAPK_PATHWAY	ST_P38_MAPK_PATHWAY		34	-0.287255	-0.998059	0.452975	0.582314	1	4987	tags=41%, list=23%, signal=53%
KEGG_PROSTATE_CANCER	KEGG_PROSTATE_CANCER		85	-0.238079	-0.996528	0.474427	0.583861	1	2449	tags=18%, list=11%, signal=20%
REACTOME_ACTIVATION_OF_BH3_ONLY_PROTEINS	REACTOME_ACTIVATION_OF_BH3_ONLY_PROTEINS		15	-0.351403	-0.995598	0.449692	0.584166	1	4845	tags=40%, list=22%, signal=51%
KEGG_PATHWAYS_IN_CANCER	KEGG_PATHWAYS_IN_CANCER		305	-0.197138	-0.989982	0.481651	0.5942	1	3777	tags=20%, list=17%, signal=24%
REACTOME_SIGNALLING_TO_RAS	REACTOME_SIGNALLING_TO_RAS		25	-0.309035	-0.989433	0.481336	0.593818	1	2684	tags=24%, list=12%, signal=27%
KEGG_LYSOSOME	KEGG_LYSOSOME		109	-0.225825	-0.988122	0.497336	0.594966	1	4550	tags=26%, list=21%, signal=32%
KEGG_REGULATION_OF_ACTIN_CYTOSKELETON	KEGG_REGULATION_OF_ACTIN_CYTOSKELETON		188	-0.207138	-0.983621	0.510274	0.602455	1	5094	tags=30%, list=23%, signal=39%
KEGG_ASTHMA	KEGG_ASTHMA		15	-0.341371	-0.983294	0.468379	0.601605	1	803	tags=13%, list=4%, signal=14%
BIOCARTA_UCALPAIN_PATHWAY	BIOCARTA_UCALPAIN_PATHWAY		16	-0.340213	-0.982787	0.465021	0.601108	1	5042	tags=44%, list=23%, signal=57%
KEGG_THYROID_CANCER	KEGG_THYROID_CANCER		27	-0.297832	-0.9803	0.475138	0.604838	1	1599	tags=19%, list=7%, signal=20%
REACTOME_TOLL_LIKE_RECEPTOR_9_CASCADE	REACTOME_TOLL_LIKE_RECEPTOR_9_CASCADE		22	-0.312171	-0.979352	0.484127	0.605194	1	1991	tags=18%, list=9%, signal=20%
KEGG_LONG_TERM_POTENTIATION	KEGG_LONG_TERM_POTENTIATION		63	-0.245716	-0.977883	0.488848	0.606563	1	3249	tags=22%, list=15%, signal=26%
BIOCARTA_FMLP_PATHWAY	BIOCARTA_FMLP_PATHWAY		35	-0.276881	-0.973982	0.467327	0.613004	1	4987	tags=37%, list=23%, signal=48%
BIOCARTA_DEATH_PATHWAY	BIOCARTA_DEATH_PATHWAY		28	-0.284612	-0.970488	0.510721	0.618574	1	3608	tags=29%, list=16%, signal=34%
KEGG_PYRIMIDINE_METABOLISM	KEGG_PYRIMIDINE_METABOLISM		86	-0.231519	-0.96972	0.508167	0.618538	1	2432	tags=13%, list=11%, signal=14%
REACTOME_SEMA4D_INDUCED_CELL_MIGRATION_AND_GROWTH_CONE_COLLAPSE	REACTOME_SEMA4D_INDUCED_CELL_MIGRATION_AND_GROWTH_CONE_COLLAPSE		22	-0.311687	-0.968916	0.529981	0.618566	1	4012	tags=32%, list=18%, signal=39%
REACTOME_RHO_GTPASE_CYCLE	REACTOME_RHO_GTPASE_CYCLE		107	-0.221461	-0.96723	0.500904	0.620421	1	1850	tags=12%, list=8%, signal=13%
KEGG_RIG_I_LIKE_RECEPTOR_SIGNALING_PATHWAY	KEGG_RIG_I_LIKE_RECEPTOR_SIGNALING_PATHWAY		52	-0.260831	-0.965197	0.51215	0.622899	1	3943	tags=27%, list=18%, signal=33%
KEGG_INOSITOL_PHOSPHATE_METABOLISM	KEGG_INOSITOL_PHOSPHATE_METABOLISM		45	-0.260411	-0.963091	0.50369	0.625702	1	3174	tags=22%, list=14%, signal=26%
REACTOME_BASE_EXCISION_REPAIR	REACTOME_BASE_EXCISION_REPAIR		16	-0.336542	-0.958075	0.526423	0.634502	1	4231	tags=38%, list=19%, signal=46%
BIOCARTA_MITOCHONDRIA_PATHWAY	BIOCARTA_MITOCHONDRIA_PATHWAY		19	-0.316968	-0.957956	0.517442	0.633147	1	3608	tags=32%, list=16%, signal=38%
KEGG_SMALL_CELL_LUNG_CANCER	KEGG_SMALL_CELL_LUNG_CANCER		79	-0.229476	-0.953162	0.556169	0.641187	1	4899	tags=29%, list=22%, signal=37%
REACTOME_REGULATION_OF_BETA_CELL_DEVELOPMENT	REACTOME_REGULATION_OF_BETA_CELL_DEVELOPMENT		91	-0.221267	-0.952109	0.550347	0.641554	1	7270	tags=60%, list=33%, signal=90%
REACTOME_RNA_POLYMERASE_III_TRANSCRIPTION_INITIATION_FROM_TYPE_2_PROMOTER	REACTOME_RNA_POLYMERASE_III_TRANSCRIPTION_INITIATION_FROM_TYPE_2_PROMOTER		19	-0.318833	-0.951085	0.511719	0.642053	1	4358	tags=32%, list=20%, signal=39%
KEGG_REGULATION_OF_AUTOPHAGY	KEGG_REGULATION_OF_AUTOPHAGY		24	-0.291229	-0.949073	0.549213	0.644472	1	4663	tags=33%, list=21%, signal=42%
KEGG_CHEMOKINE_SIGNALING_PATHWAY	KEGG_CHEMOKINE_SIGNALING_PATHWAY		163	-0.205504	-0.947357	0.567568	0.646494	1	3738	tags=20%, list=17%, signal=24%
KEGG_RNA_POLYMERASE	KEGG_RNA_POLYMERASE		25	-0.293413	-0.944412	0.52	0.650837	1	1596	tags=12%, list=7%, signal=13%
BIOCARTA_BCR_PATHWAY	BIOCARTA_BCR_PATHWAY		32	-0.270777	-0.941748	0.543796	0.654643	1	4756	tags=38%, list=22%, signal=48%
BIOCARTA_EPO_PATHWAY	BIOCARTA_EPO_PATHWAY		18	-0.319515	-0.941609	0.530572	0.653296	1	4679	tags=33%, list=21%, signal=42%
KEGG_INSULIN_SIGNALING_PATHWAY	KEGG_INSULIN_SIGNALING_PATHWAY		125	-0.210932	-0.934358	0.620141	0.666745	1	4320	tags=25%, list=20%, signal=31%
REACTOME_GLUCOSE_METABOLISM	REACTOME_GLUCOSE_METABOLISM		49	-0.246377	-0.933145	0.566038	0.667577	1	2743	tags=20%, list=13%, signal=23%
KEGG_PROGESTERONE_MEDIATED_OOCYTE_MATURATION	KEGG_PROGESTERONE_MEDIATED_OOCYTE_MATURATION		81	-0.223502	-0.929585	0.579505	0.67327	1	4987	tags=31%, list=23%, signal=40%
KEGG_MELANOGENESIS	KEGG_MELANOGENESIS		93	-0.219331	-0.929383	0.59322	0.672049	1	3875	tags=24%, list=18%, signal=29%
KEGG_ABC_TRANSPORTERS	KEGG_ABC_TRANSPORTERS		37	-0.259809	-0.926036	0.581181	0.677255	1	1781	tags=14%, list=8%, signal=15%
BIOCARTA_TOLL_PATHWAY	BIOCARTA_TOLL_PATHWAY		34	-0.262446	-0.924975	0.564202	0.677649	1	4899	tags=32%, list=22%, signal=42%
REACTOME_OPIOID_SIGNALLING	REACTOME_OPIOID_SIGNALLING		78	-0.224989	-0.920968	0.607207	0.684149	1	3249	tags=21%, list=15%, signal=24%
BIOCARTA_PML_PATHWAY	BIOCARTA_PML_PATHWAY		17	-0.312981	-0.920698	0.554264	0.682986	1	7118	tags=53%, list=33%, signal=78%
REACTOME_PLC_BETA_MEDIATED_EVENTS	REACTOME_PLC_BETA_MEDIATED_EVENTS		36	-0.258604	-0.920098	0.592105	0.682562	1	3249	tags=22%, list=15%, signal=26%
BIOCARTA_IL1R_PATHWAY	BIOCARTA_IL1R_PATHWAY		32	-0.269703	-0.917158	0.578337	0.686881	1	4899	tags=31%, list=22%, signal=40%
KEGG_B_CELL_RECEPTOR_SIGNALING_PATHWAY	KEGG_B_CELL_RECEPTOR_SIGNALING_PATHWAY		70	-0.226892	-0.915079	0.6238	0.689502	1	4124	tags=27%, list=19%, signal=33%
BIOCARTA_ATRBRCA_PATHWAY	BIOCARTA_ATRBRCA_PATHWAY		20	-0.295754	-0.909455	0.593385	0.69915	1	733	tags=15%, list=3%, signal=16%
BIOCARTA_RAC1_PATHWAY	BIOCARTA_RAC1_PATHWAY		23	-0.283966	-0.909444	0.589251	0.697469	1	4256	tags=35%, list=19%, signal=43%
REACTOME_SIGNAL_AMPLIFICATION	REACTOME_SIGNAL_AMPLIFICATION		31	-0.264274	-0.907223	0.597786	0.700155	1	3639	tags=26%, list=17%, signal=31%
KEGG_STARCH_AND_SUCROSE_METABOLISM	KEGG_STARCH_AND_SUCROSE_METABOLISM		29	-0.263265	-0.906429	0.574297	0.700094	1	2620	tags=21%, list=12%, signal=23%
BIOCARTA_CTLA4_PATHWAY	BIOCARTA_CTLA4_PATHWAY		16	-0.319095	-0.904136	0.572266	0.703168	1	1114	tags=19%, list=5%, signal=20%
REACTOME_BASIGIN_INTERACTIONS	REACTOME_BASIGIN_INTERACTIONS		24	-0.276584	-0.896011	0.6417	0.717223	1	5704	tags=54%, list=26%, signal=73%
REACTOME_INACTIVATION_OF_APC_VIA_DIRECT_INHIBITION_OF_THE_APCOMPLEX	REACTOME_INACTIVATION_OF_APC_VIA_DIRECT_INHIBITION_OF_THE_APCOMPLEX		17	-0.308759	-0.892613	0.627291	0.721909	1	2223	tags=18%, list=10%, signal=20%
KEGG_DORSO_VENTRAL_AXIS_FORMATION	KEGG_DORSO_VENTRAL_AXIS_FORMATION		22	-0.283561	-0.878939	0.647173	0.747314	1	4987	tags=32%, list=23%, signal=41%
BIOCARTA_SPRY_PATHWAY	BIOCARTA_SPRY_PATHWAY		18	-0.294992	-0.877651	0.624481	0.748223	1	3225	tags=22%, list=15%, signal=26%
REACTOME_P130CAS_LINKAGE_TO_MAPK_SIGNALING_FOR_INTEGRINS	REACTOME_P130CAS_LINKAGE_TO_MAPK_SIGNALING_FOR_INTEGRINS		15	-0.314069	-0.871697	0.61829	0.758086	1	3404	tags=27%, list=16%, signal=32%
REACTOME_P75_NTR_RECEPTOR_MEDIATED_SIGNALLING	REACTOME_P75_NTR_RECEPTOR_MEDIATED_SIGNALLING		79	-0.21146	-0.868796	0.730845	0.762006	1	4498	tags=27%, list=21%, signal=33%
ST_MYOCYTE_AD_PATHWAY	ST_MYOCYTE_AD_PATHWAY		22	-0.276937	-0.861934	0.659836	0.773481	1	3923	tags=32%, list=18%, signal=39%
REACTOME_THROMBIN_SIGNALLING_THROUGH_PROTEINASE_ACTIVATED_RECEPTORS	REACTOME_THROMBIN_SIGNALLING_THROUGH_PROTEINASE_ACTIVATED_RECEPTORS		27	-0.262209	-0.857264	0.676136	0.780684	1	5460	tags=41%, list=25%, signal=54%
GOOD_PROGNOSIS_AML_GENES_(YAGI_ET_AL.,_2003)	GOOD_PROGNOSIS_AML_GENES_(YAGI_ET_AL.,_2003)		34	-0.246432	-0.85586	0.718504	0.781315	1	2058	tags=18%, list=9%, signal=19%
REACTOME_TIGHT_JUNCTION_INTERACTIONS	REACTOME_TIGHT_JUNCTION_INTERACTIONS		28	-0.258556	-0.853135	0.690058	0.784516	1	2230	tags=18%, list=10%, signal=20%
BIOCARTA_P53HYPOXIA_PATHWAY	BIOCARTA_P53HYPOXIA_PATHWAY		21	-0.271487	-0.846619	0.666667	0.795077	1	3882	tags=24%, list=18%, signal=29%
BIOCARTA_NDKDYNAMIN_PATHWAY	BIOCARTA_NDKDYNAMIN_PATHWAY		18	-0.282042	-0.844742	0.666667	0.796534	1	4756	tags=39%, list=22%, signal=50%
KEGG_DRUG_METABOLISM_OTHER_ENZYMES	KEGG_DRUG_METABOLISM_OTHER_ENZYMES		25	-0.263764	-0.844686	0.708075	0.794764	1	5049	tags=40%, list=23%, signal=52%
REACTOME_PLATELET_DEGRANULATION	REACTOME_PLATELET_DEGRANULATION		75	-0.202488	-0.839836	0.738636	0.801816	1	2809	tags=17%, list=13%, signal=20%
KEGG_LONG_TERM_DEPRESSION	KEGG_LONG_TERM_DEPRESSION		66	-0.209002	-0.834797	0.767273	0.809173	1	3118	tags=20%, list=14%, signal=23%
REACTOME_GLYCOGEN_BREAKDOWN_GLYCOGENOLYSIS	REACTOME_GLYCOGEN_BREAKDOWN_GLYCOGENOLYSIS		15	-0.289234	-0.834555	0.670757	0.807759	1	2525	tags=27%, list=12%, signal=30%
BIOCARTA_MEF2D_PATHWAY	BIOCARTA_MEF2D_PATHWAY		17	-0.283968	-0.829845	0.675835	0.814412	1	4756	tags=35%, list=22%, signal=45%
REACTOME_ADP_SIGNALLING_THROUGH_P2Y_PURINOCEPTOR_1	REACTOME_ADP_SIGNALLING_THROUGH_P2Y_PURINOCEPTOR_1		25	-0.250877	-0.818095	0.733333	0.833421	1	2684	tags=20%, list=12%, signal=23%
REACTOME_MYD88_CASCADE	REACTOME_MYD88_CASCADE		18	-0.272431	-0.812571	0.731161	0.841156	1	661	tags=11%, list=3%, signal=11%
KEGG_GLYCOSPHINGOLIPID_BIOSYNTHESIS_GANGLIO_SERIES	KEGG_GLYCOSPHINGOLIPID_BIOSYNTHESIS_GANGLIO_SERIES		15	-0.289971	-0.809636	0.732535	0.844153	1	6882	tags=60%, list=31%, signal=87%
BIOCARTA_TID_PATHWAY	BIOCARTA_TID_PATHWAY		19	-0.263876	-0.800364	0.736347	0.857531	1	4105	tags=21%, list=19%, signal=26%
REACTOME_REPAIR_SYNTHESIS_OF_PATCH_27_30_BASES_LONG_BY_DNA_POLYMERASE	REACTOME_REPAIR_SYNTHESIS_OF_PATCH_27_30_BASES_LONG_BY_DNA_POLYMERASE		15	-0.28418	-0.788696	0.718053	0.873732	1	2011	tags=20%, list=9%, signal=22%
BIOCARTA_CELLCYCLE_PATHWAY	BIOCARTA_CELLCYCLE_PATHWAY		21	-0.257129	-0.784333	0.752437	0.878114	1	4584	tags=29%, list=21%, signal=36%
KEGG_CARDIAC_MUSCLE_CONTRACTION	KEGG_CARDIAC_MUSCLE_CONTRACTION		65	-0.196865	-0.780086	0.858491	0.882294	1	4467	tags=28%, list=20%, signal=35%
KEGG_MELANOMA	KEGG_MELANOMA		70	-0.186929	-0.766311	0.894545	0.899594	1	2239	tags=14%, list=10%, signal=16%
KEGG_AMYOTROPHIC_LATERAL_SCLEROSIS_ALS	KEGG_AMYOTROPHIC_LATERAL_SCLEROSIS_ALS		47	-0.20757	-0.760205	0.872832	0.905815	1	4134	tags=23%, list=19%, signal=29%
REACTOME_G_BETA_GAMMA_SIGNALLING_THROUGH_PI3KGAMMA	REACTOME_G_BETA_GAMMA_SIGNALLING_THROUGH_PI3KGAMMA		24	-0.236835	-0.755129	0.818557	0.910481	1	5460	tags=38%, list=25%, signal=50%
KEGG_SNARE_INTERACTIONS_IN_VESICULAR_TRANSPORT	KEGG_SNARE_INTERACTIONS_IN_VESICULAR_TRANSPORT		31	-0.220038	-0.74824	0.854167	0.917656	1	6577	tags=45%, list=30%, signal=64%
BIOCARTA_MYOSIN_PATHWAY	BIOCARTA_MYOSIN_PATHWAY		30	-0.224846	-0.746866	0.840954	0.91742	1	4012	tags=27%, list=18%, signal=33%
SIG_PIP3_SIGNALING_IN_B_LYMPHOCYTES	SIG_PIP3_SIGNALING_IN_B_LYMPHOCYTES		30	-0.213362	-0.736812	0.871648	0.927752	1	4256	tags=27%, list=19%, signal=33%
SIG_BCR_SIGNALING_PATHWAY	SIG_BCR_SIGNALING_PATHWAY		44	-0.198856	-0.730625	0.886282	0.932982	1	4987	tags=30%, list=23%, signal=38%
REACTOME_PHOSPHORYLATION_OF_THE_APC	REACTOME_PHOSPHORYLATION_OF_THE_APC		15	-0.255816	-0.728157	0.827801	0.933759	1	2136	tags=13%, list=10%, signal=15%
REACTOME_GAP_JUNCTION_TRAFFICKING	REACTOME_GAP_JUNCTION_TRAFFICKING		20	-0.238375	-0.72708	0.848485	0.932904	1	1393	tags=15%, list=6%, signal=16%
REACTOME_PLC_GAMMA1_SIGNALLING	REACTOME_PLC_GAMMA1_SIGNALLING		32	-0.208241	-0.726152	0.874251	0.93176	1	4756	tags=31%, list=22%, signal=40%
REACTOME_THROMBOXANE_SIGNALLING_THROUGH_TP_RECEPTOR	REACTOME_THROMBOXANE_SIGNALLING_THROUGH_TP_RECEPTOR		23	-0.226185	-0.719566	0.884	0.936825	1	5460	tags=39%, list=25%, signal=52%
BIOCARTA_IL2_PATHWAY	BIOCARTA_IL2_PATHWAY		21	-0.22429	-0.701817	0.877907	0.95253	1	997	tags=10%, list=5%, signal=10%
KEGG_BETA_ALANINE_METABOLISM	KEGG_BETA_ALANINE_METABOLISM		21	-0.221504	-0.697756	0.880157	0.954229	1	1343	tags=10%, list=6%, signal=10%
REACTOME_OTHER_SEMAPHORIN_INTERACTIONS	REACTOME_OTHER_SEMAPHORIN_INTERACTIONS		15	-0.248182	-0.697457	0.857143	0.952398	1	1560	tags=13%, list=7%, signal=14%
REACTOME_APCDC20_MEDIATED_DEGRADATION_OF_CYCLIN_B	REACTOME_APCDC20_MEDIATED_DEGRADATION_OF_CYCLIN_B		15	-0.243121	-0.694358	0.868263	0.95307	1	2136	tags=13%, list=10%, signal=15%
ST_B_CELL_ANTIGEN_RECEPTOR	ST_B_CELL_ANTIGEN_RECEPTOR		36	-0.197382	-0.690893	0.923232	0.95382	1	1114	tags=8%, list=5%, signal=9%
KEGG_FRUCTOSE_AND_MANNOSE_METABOLISM	KEGG_FRUCTOSE_AND_MANNOSE_METABOLISM		31	-0.205623	-0.690529	0.907197	0.952013	1	2705	tags=16%, list=12%, signal=18%
REACTOME_GLUCONEOGENESIS	REACTOME_GLUCONEOGENESIS		26	-0.21057	-0.689912	0.906796	0.950507	1	3259	tags=19%, list=15%, signal=23%
BIOCARTA_ETS_PATHWAY	BIOCARTA_ETS_PATHWAY		17	-0.233648	-0.686823	0.890467	0.950941	1	3092	tags=18%, list=14%, signal=21%
REACTOME_E2F_MEDIATED_REGULATION_OF_DNA_REPLICATION	REACTOME_E2F_MEDIATED_REGULATION_OF_DNA_REPLICATION		29	-0.206663	-0.683417	0.889546	0.951781	1	4454	tags=31%, list=20%, signal=39%
REACTOME_STEROID_METABOLISM	REACTOME_STEROID_METABOLISM		55	-0.172496	-0.673454	0.95539	0.957664	1	3622	tags=20%, list=17%, signal=24%
ST_GA12_PATHWAY	ST_GA12_PATHWAY		21	-0.218293	-0.673258	0.895397	0.955748	1	6428	tags=43%, list=29%, signal=61%
REACTOME_G_PROTEIN_BETA_GAMMA_SIGNALLING	REACTOME_G_PROTEIN_BETA_GAMMA_SIGNALLING		27	-0.201744	-0.668939	0.913044	0.956981	1	2295	tags=15%, list=10%, signal=17%
REACTOME_GLUCAGON_SIGNALING_IN_METABOLIC_REGULATION	REACTOME_GLUCAGON_SIGNALING_IN_METABOLIC_REGULATION		32	-0.192731	-0.660839	0.935091	0.960687	1	4287	tags=28%, list=20%, signal=35%
REACTOME_ADP_SIGNALLING_THROUGH_P2Y_PURINOCEPTOR_12	REACTOME_ADP_SIGNALLING_THROUGH_P2Y_PURINOCEPTOR_12		21	-0.205207	-0.65147	0.923077	0.964883	1	5460	tags=38%, list=25%, signal=51%
REACTOME_CAM_PATHWAY	REACTOME_CAM_PATHWAY		24	-0.199825	-0.649615	0.920078	0.96382	1	4756	tags=29%, list=22%, signal=37%
WNT_SIGNALING	WNT_SIGNALING		85	-0.151571	-0.638601	0.985611	0.968417	1	2435	tags=12%, list=11%, signal=13%
KEGG_STEROID_HORMONE_BIOSYNTHESIS	KEGG_STEROID_HORMONE_BIOSYNTHESIS		26	-0.193145	-0.634323	0.949904	0.968701	1	3286	tags=15%, list=15%, signal=18%
BIOCARTA_HSP27_PATHWAY	BIOCARTA_HSP27_PATHWAY		15	-0.223985	-0.632117	0.921971	0.967761	1	3608	tags=20%, list=16%, signal=24%
BIOCARTA_MCALPAIN_PATHWAY	BIOCARTA_MCALPAIN_PATHWAY		23	-0.199486	-0.630967	0.938144	0.966318	1	5042	tags=30%, list=23%, signal=40%
REACTOME_BOTULINUM_NEUROTOXICITY	REACTOME_BOTULINUM_NEUROTOXICITY		16	-0.209275	-0.607406	0.945674	0.975014	1	5530	tags=38%, list=25%, signal=50%
KEGG_TYPE_II_DIABETES_MELLITUS	KEGG_TYPE_II_DIABETES_MELLITUS		43	-0.153927	-0.568458	0.990654	0.986536	1	3882	tags=19%, list=18%, signal=23%
REACTOME_G_PROTEIN_ACTIVATION	REACTOME_G_PROTEIN_ACTIVATION		26	-0.169308	-0.56058	0.979167	0.986557	1	5460	tags=35%, list=25%, signal=46%
ST_GAQ_PATHWAY	ST_GAQ_PATHWAY		26	-0.147	-0.483413	0.994152	0.995982	1	4238	tags=19%, list=19%, signal=24%
