# Supplementary material for: Loss of SIRT1 inhibits hematopoietic stem cell aging and age-dependent mixed phenotype acute leukemia
Source: Commun Biol. 2022 Apr 28;5:396. doi: 10.1038/s42003-022-03340-w (PMC9051098; doi:10.1038/s42003-022-03340-w)
Supplement: Supplementary file 6 — Supplementary Data 3 [file 42003_2022_3340_MOESM6_ESM.xlsx]

## Sheet: YWT-varies_SIRT1-Independent
overlap.probesetID	overlap.geneID	overlap.symbol	overlap.description	overlap.status
1428029_a_at	77605	H2afv	H2A histone family, member V	YWT Up, SIRT1-Independent
1449619_s_at	216445	Arhgap9	Rho GTPase activating protein 9	YWT Up, SIRT1-Independent
1445318_at	237010	Klhl4	kelch-like 4 (Drosophila)	YWT Up, SIRT1-Independent
1451335_at	231507	Plac8	placenta-specific 8	YWT Up, SIRT1-Independent
1440299_at	214763	E330016A19Rik	RIKEN cDNA E330016A19 gene	YWT Up, SIRT1-Independent
1436152_a_at	68576	Hbxip	hepatitis B virus x interacting protein	YWT Up, SIRT1-Independent
1417777_at	67103	Ptgr1	prostaglandin reductase 1	YWT Up, SIRT1-Independent
1441989_at	12175	Bnip2	BCL2/adenovirus E1B interacting protein 2	YWT Up, SIRT1-Independent
1436847_s_at	52276	Cdca8	cell division cycle associated 8	YWT Up, SIRT1-Independent
1422411_s_at	100499478 /// 13586 /// 13587 /// 503845 /// 53876	BC151093 /// Ear1 /// Ear12 /// Ear2 /// Ear3	cDNA sequence BC151093 /// eosinophil-associated, ribonuclease A family, member 1 /// e	YWT Up, SIRT1-Independent
1452534_a_at	97165	Hmgb2	high mobility group box 2	YWT Up, SIRT1-Independent
1416470_a_at	103963	Rpn1	ribophorin I	YWT Up, SIRT1-Independent
1450792_at	22177	Tyrobp	TYRO protein tyrosine kinase binding protein	YWT Up, SIRT1-Independent
1416433_at	19891	Rpa2	replication protein A2	YWT Up, SIRT1-Independent
1429171_a_at	54392	Ncapg	non-SMC condensin I complex, subunit G	YWT Up, SIRT1-Independent
1456857_at	66236	1500011B03Rik	RIKEN cDNA 1500011B03 gene	YWT Up, SIRT1-Independent
1437278_a_at	50995	Uba2	ubiquitin-like modifier activating enzyme 2	YWT Up, SIRT1-Independent
1437313_x_at	97165	Hmgb2	high mobility group box 2	YWT Up, SIRT1-Independent
1448213_at	16952	Anxa1	annexin A1	YWT Up, SIRT1-Independent
1448586_at	50497	Hspa14	heat shock protein 14	YWT Up, SIRT1-Independent
1419918_at	66676	Tmed7	Transmembrane emp24 protein transport domain containing 7	YWT Up, SIRT1-Independent
1454917_at	380959	Alg10b	asparagine-linked glycosylation 10 homolog B (yeast, alpha-1,2-glucosyltransferase)	YWT Up, SIRT1-Independent
1454694_a_at	21973	Top2a	topoisomerase (DNA) II alpha	YWT Up, SIRT1-Independent
1449861_at	23955	Nek4	NIMA (never in mitosis gene a)-related expressed kinase 4	YWT Up, SIRT1-Independent
1452315_at	16551	Kif11	kinesin family member 11	YWT Up, SIRT1-Independent
1438116_x_at	26941	Slc9a3r1	solute carrier family 9 (sodium/hydrogen exchanger), member 3 regulator 1	YWT Up, SIRT1-Independent
1435798_a_at	234373	Sugp2	SURP and G patch domain containing 2	YWT Up, SIRT1-Independent
1417266_at	20305	Ccl6	chemokine (C-C motif) ligand 6	YWT Up, SIRT1-Independent
1444487_at	79235	Lrat	lecithin-retinol acyltransferase (phosphatidylcholine-retinol-O-acyltransferase)	YWT Up, SIRT1-Independent
1448929_at	74145	F13a1	coagulation factor XIII, A1 subunit	YWT Up, SIRT1-Independent
1438115_a_at	26941	Slc9a3r1	solute carrier family 9 (sodium/hydrogen exchanger), member 3 regulator 1	YWT Up, SIRT1-Independent
1452912_at	72107	Dscc1	defective in sister chromatid cohesion 1 homolog (S. cerevisiae)	YWT Up, SIRT1-Independent
1420166_at	21673	Dntt	Deoxynucleotidyltransferase, terminal	YWT Up, SIRT1-Independent
1421802_at	13586	Ear1	eosinophil-associated, ribonuclease A family, member 1	YWT Up, SIRT1-Independent
1422755_at	12229	Btk	Bruton agammaglobulinemia tyrosine kinase	YWT Up, SIRT1-Independent
1417095_a_at	50497	Hspa14	heat shock protein 14	YWT Up, SIRT1-Independent
1422873_at	19074	Prg2	proteoglycan 2, bone marrow	YWT Up, SIRT1-Independent
1416318_at	66222	Serpinb1a	serine (or cysteine) peptidase inhibitor, clade B, member 1a	YWT Up, SIRT1-Independent
1415857_at	13723	Emb	embigin	YWT Up, SIRT1-Independent
1437859_x_at	276770	Eif5a	eukaryotic translation initiation factor 5A	YWT Up, SIRT1-Independent
1459985_at	66317	Wdr61	WD repeat domain 61	YWT Up, SIRT1-Independent
1415960_at	17523	Mpo	myeloperoxidase	YWT Up, SIRT1-Independent
1446188_at	74201	Cep97	centrosomal protein 97	YWT Up, SIRT1-Independent
1450234_at	73656	Ms4a6c	membrane-spanning 4-domains, subfamily A, member 6C	YWT Up, SIRT1-Independent
1417450_a_at	21335	Tacc3	transforming, acidic coiled-coil containing protein 3	YWT Up, SIRT1-Independent
1449136_at	13861	Epx	eosinophil peroxidase	YWT Up, SIRT1-Independent
1449757_x_at	21673	Dntt	deoxynucleotidyltransferase, terminal	YWT Up, SIRT1-Independent
1423738_at	69089	Oxa1l	oxidase assembly 1-like	YWT Up, SIRT1-Independent
1419631_at	22376	Was	Wiskott-Aldrich syndrome homolog (human)	YWT Up, SIRT1-Independent
1455439_a_at	16852	Lgals1	lectin, galactose binding, soluble 1	YWT Up, SIRT1-Independent
1452016_at	11690	Alox5ap	arachidonate 5-lipoxygenase activating protein	YWT Up, SIRT1-Independent
1452314_at	16551	Kif11	kinesin family member 11	YWT Up, SIRT1-Independent
1415810_at	18140	Uhrf1	ubiquitin-like, containing PHD and RING finger domains, 1	YWT Up, SIRT1-Independent
1448040_at	69714	Tfpt	TCF3 (E2A) fusion partner	YWT Up, SIRT1-Independent
1419394_s_at	20201	S100a8	S100 calcium binding protein A8 (calgranulin A)	YWT Up, SIRT1-Independent
1456382_at	67979	Atad1	ATPase family, AAA domain containing 1	YWT Up, SIRT1-Independent
1449846_at	13587	Ear2	eosinophil-associated, ribonuclease A family, member 2	YWT Up, SIRT1-Independent
1419573_a_at	16852	Lgals1	lectin, galactose binding, soluble 1	YWT Up, SIRT1-Independent
1436902_x_at	19240	Tmsb10	thymosin, beta 10	YWT Up, SIRT1-Independent
1443784_at	319277	A230046K03Rik	RIKEN cDNA A230046K03 gene	YWT Up, SIRT1-Independent
1420868_s_at	56334	Tmed2	transmembrane emp24 domain trafficking protein 2	YWT Up, SIRT1-Independent
1438856_x_at	20724	Serpinb5	serine (or cysteine) peptidase inhibitor, clade B, member 5	YWT Up, SIRT1-Independent
1422503_s_at	11545	Parp1	poly (ADP-ribose) polymerase family, member 1	YWT Up, SIRT1-Independent
1419594_at	13035	Ctsg	cathepsin G	YWT Up, SIRT1-Independent
1417541_at	15201	Hells	helicase, lymphoid specific	YWT Up, SIRT1-Independent
1423837_at	71955	2400003C14Rik	RIKEN cDNA 2400003C14 gene	YWT Up, SIRT1-Independent
1450705_at	27632	Rdbp	RD RNA-binding protein	YWT Up, SIRT1-Independent
1421163_a_at	18027	Nfia	nuclear factor I/A	YWT Down, SIRT1-Independent
1440530_at	101756	AU019752	expressed sequence AU019752	YWT Down, SIRT1-Independent
1417872_at	14199	Fhl1	four and a half LIM domains 1	YWT Down, SIRT1-Independent
1427046_at	252973	Grhl2	grainyhead-like 2 (Drosophila)	YWT Down, SIRT1-Independent
1433428_x_at	21817	Tgm2	transglutaminase 2, C polypeptide	YWT Down, SIRT1-Independent
1449920_at	13075	Cyp19a1	cytochrome P450, family 19, subfamily a, polypeptide 1	YWT Down, SIRT1-Independent
1429723_at	66674	6330409N04Rik	RIKEN cDNA 6330409N04 gene	YWT Down, SIRT1-Independent
1451042_a_at	67014	Mina	myc induced nuclear antigen	YWT Down, SIRT1-Independent
1420088_at	18035	Nfkbia	nuclear factor of kappa light polypeptide gene enhancer in B-cells inhibitor, alpha	YWT Down, SIRT1-Independent
1439590_at	381560	Xkr8	X Kell blood group precursor related family member 8 homolog	YWT Down, SIRT1-Independent
1447839_x_at	11535	Adm	adrenomedullin	YWT Down, SIRT1-Independent
1417065_at	13653	Egr1	early growth response 1	YWT Down, SIRT1-Independent
1450816_at	50776	Polg2	polymerase (DNA directed), gamma 2, accessory subunit	YWT Down, SIRT1-Independent
1416122_at	12444	Ccnd2	cyclin D2	YWT Down, SIRT1-Independent
1448787_at	100233175 /// 64113	LOC100233175 /// Moap1	hypothetical protein LOC100233175 /// modulator of apoptosis 1	YWT Down, SIRT1-Independent
1420089_at	18035	Nfkbia	Nuclear factor of kappa light polypeptide gene enhancer in B-cells inhibitor, alpha	YWT Down, SIRT1-Independent
1428413_at	67974	Ccny	cyclin Y	YWT Down, SIRT1-Independent
1435176_a_at	15902	Id2	inhibitor of DNA binding 2	YWT Down, SIRT1-Independent
1448961_at	18828	Plscr2	phospholipid scramblase 2	YWT Down, SIRT1-Independent
1435542_s_at	80281	Cttnbp2nl	CTTNBP2 N-terminal like	YWT Down, SIRT1-Independent
1440491_at	20512	Slc1a3	solute carrier family 1 (glial high affinity glutamate transporter), member 3	YWT Down, SIRT1-Independent
1436478_at	100503807	LOC100503807	hypothetical protein LOC100503807	YWT Down, SIRT1-Independent
1458500_at	219170	AU021034	expressed sequence AU021034	YWT Down, SIRT1-Independent
1450253_a_at	26407	Map3k4	mitogen-activated protein kinase kinase kinase 4	YWT Down, SIRT1-Independent
1455900_x_at	21817	Tgm2	transglutaminase 2, C polypeptide	YWT Down, SIRT1-Independent
1437277_x_at	21817	Tgm2	transglutaminase 2, C polypeptide	YWT Down, SIRT1-Independent
1424760_a_at	226830	Smyd2	SET and MYND domain containing 2	YWT Down, SIRT1-Independent
1438215_at	20383	Srsf3	serine/arginine-rich splicing factor 3	YWT Down, SIRT1-Independent
1426523_a_at	67980	Gnpda2	glucosamine-6-phosphate deaminase 2	YWT Down, SIRT1-Independent
1424067_at	15894	Icam1	intercellular adhesion molecule 1	YWT Down, SIRT1-Independent
1440006_at	414070	BC026600	cDNA sequence BC026600	YWT Down, SIRT1-Independent
1433869_at	80292	Zxdc	ZXD family zinc finger C	YWT Down, SIRT1-Independent
1420839_at	83435	Plekha3	pleckstrin homology domain-containing, family A (phosphoinositide binding specific) mem	YWT Down, SIRT1-Independent
1424829_at	227612	A830007P12Rik	RIKEN cDNA A830007P12 gene	YWT Down, SIRT1-Independent
1455312_at	241915	Phc3	polyhomeotic-like 3 (Drosophila)	YWT Down, SIRT1-Independent
1419274_at	19777	C80913	expressed sequence C80913	YWT Down, SIRT1-Independent
1423100_at	14281	Fos	FBJ osteosarcoma oncogene	YWT Down, SIRT1-Independent
1448698_at	12443	Ccnd1	cyclin D1	YWT Down, SIRT1-Independent
1438999_a_at	54446	Nfat5	nuclear factor of activated T-cells 5	YWT Down, SIRT1-Independent
1433920_at	20353	Sema4c	sema domain, immunoglobulin domain (Ig), transmembrane domain (TM) and short cytoplasmi	YWT Down, SIRT1-Independent
1432827_x_at	22190	Ubc	ubiquitin C	YWT Down, SIRT1-Independent
1441285_at	382051	Pdp2	pyruvate dehyrogenase phosphatase catalytic subunit 2	YWT Down, SIRT1-Independent
1423228_at	56386	B4galt6	UDP-Gal:betaGlcNAc beta 1,4-galactosyltransferase, polypeptide 6	YWT Down, SIRT1-Independent
1449522_at	22253	Unc5c	unc-5 homolog C (C. elegans)	YWT Down, SIRT1-Independent
1456060_at	17132	Maf	avian musculoaponeurotic fibrosarcoma (v-maf) AS42 oncogene homolog	YWT Down, SIRT1-Independent
1437268_at	236285	Lancl3	LanC lantibiotic synthetase component C-like 3 (bacterial)	YWT Down, SIRT1-Independent
1430526_a_at	67155	Smarca2	SWI/SNF related, matrix associated, actin dependent regulator of chromatin, subfamily a	YWT Down, SIRT1-Independent
1429390_at	235534	Acpl2	acid phosphatase-like 2	YWT Down, SIRT1-Independent
1417406_at	55942	Sertad1	SERTA domain containing 1	YWT Down, SIRT1-Independent
1417387_at	67279	Med31	mediator of RNA polymerase II transcription, subunit 31 homolog (yeast)	YWT Down, SIRT1-Independent
1435313_at	239849	Cd200r4	CD200 receptor 4	YWT Down, SIRT1-Independent
1434314_s_at	52055	Rab11fip5	RAB11 family interacting protein 5 (class I)	YWT Down, SIRT1-Independent
1452259_at	228829	Phf20	PHD finger protein 20	YWT Down, SIRT1-Independent
1423414_at	19224	Ptgs1	prostaglandin-endoperoxide synthase 1	YWT Down, SIRT1-Independent
1416029_at	21847	Klf10	Kruppel-like factor 10	YWT Down, SIRT1-Independent
1418892_at	80837	Rhoj	ras homolog gene family, member J	YWT Down, SIRT1-Independent
1422120_at	106389	Eaf2	ELL associated factor 2	YWT Down, SIRT1-Independent
1459145_at	320700	A930033H14Rik	RIKEN cDNA A930033H14 gene	YWT Down, SIRT1-Independent
1449731_s_at	18035	Nfkbia	nuclear factor of kappa light polypeptide gene enhancer in B-cells inhibitor, alpha	YWT Down, SIRT1-Independent
1437666_x_at	22190	Ubc	ubiquitin C	YWT Down, SIRT1-Independent
1444052_at	14257	Flt4	FMS-like tyrosine kinase 4	YWT Down, SIRT1-Independent
1437260_at	70945	Mmrn1	multimerin 1	YWT Down, SIRT1-Independent
1430822_at	57376	Smarce1	SWI/SNF related, matrix associated, actin dependent regulator of chromatin, subfamily e	YWT Down, SIRT1-Independent
1417395_at	16600	Klf4	Kruppel-like factor 4 (gut)	YWT Down, SIRT1-Independent
1454989_at	211660	Cspp1	centrosome and spindle pole associated protein 1	YWT Down, SIRT1-Independent
1450150_a_at	270106	Rpl13	ribosomal protein L13	YWT Down, SIRT1-Independent
1443837_x_at	12043	Bcl2	B-cell leukemia/lymphoma 2	YWT Down, SIRT1-Independent
1421525_a_at	17951	Naip5	NLR family, apoptosis inhibitory protein 5	YWT Down, SIRT1-Independent
1436038_a_at	56176	Pigp	phosphatidylinositol glycan anchor biosynthesis, class P	YWT Down, SIRT1-Independent
1425506_at	107589	Mylk	myosin, light polypeptide kinase	YWT Down, SIRT1-Independent
1417612_at	15939	Ier5	immediate early response 5	YWT Down, SIRT1-Independent
1435290_x_at	14960	H2-Aa	histocompatibility 2, class II antigen A, alpha	YWT Down, SIRT1-Independent
1431304_a_at	57439	Tmem183a	transmembrane protein 183A	YWT Down, SIRT1-Independent
1415895_at	20646 /// 84704	Snrpn /// Snurf	small nuclear ribonucleoprotein N /// SNRPN upstream reading frame	YWT Down, SIRT1-Independent
1443467_at	75974	Dock11	dedicator of cytokinesis 11	YWT Down, SIRT1-Independent
1423902_s_at	69632	Arhgef12	Rho guanine nucleotide exchange factor (GEF) 12	YWT Down, SIRT1-Independent
1431554_a_at	71790	Anxa9	annexin A9	YWT Down, SIRT1-Independent
1416827_at	21391	Tbxas1	thromboxane A synthase 1, platelet	YWT Down, SIRT1-Independent
1444276_at	68572	Ict1	immature colon carcinoma transcript 1	YWT Down, SIRT1-Independent
1432713_at	76240	6430709C05Rik	RIKEN cDNA 6430709C05 gene	YWT Down, SIRT1-Independent
1425251_at	19218	Ptger3	prostaglandin E receptor 3 (subtype EP3)	YWT Down, SIRT1-Independent
1416416_x_at	14862	Gstm1	glutathione S-transferase, mu 1	YWT Down, SIRT1-Independent
1444657_at	333789	N4bp2	NEDD4 binding protein 2	YWT Down, SIRT1-Independent
1448830_at	19252	Dusp1	dual specificity phosphatase 1	YWT Down, SIRT1-Independent
1415999_at	15213	Hey1	hairy/enhancer-of-split related with YRPW motif 1	YWT Down, SIRT1-Independent
1419666_x_at	56312	Nupr1	nuclear protein 1	YWT Down, SIRT1-Independent
1460284_at	56384	Letm1	leucine zipper-EF-hand containing transmembrane protein 1	YWT Down, SIRT1-Independent
1424559_at	231571	Rpap2	RNA polymerase II associated protein 2	YWT Down, SIRT1-Independent
1460039_at	243653	Clec1a	C-type lectin domain family 1, member a	YWT Down, SIRT1-Independent
