# Supplementary material for: Loss of SIRT1 inhibits hematopoietic stem cell aging and age-dependent mixed phenotype acute leukemia
Source: Commun Biol. 2022 Apr 28;5:396. doi: 10.1038/s42003-022-03340-w (PMC9051098; doi:10.1038/s42003-022-03340-w)
Supplement: Supplementary file 7 — Supplementary Data 4 [file 42003_2022_3340_MOESM7_ESM.xlsx]

## Sheet: Enrichr MSigDB-H - YWT-Down
Term	Overlap	P-value	Adjusted P-value	Odds Ratio	Combined Score	Genes
TNF-alpha Signaling via NF-kB	11/200	5.72096e-10	1.65908e-08	16.1725	344.179	KLF10;NFKBIA;NFAT5;EGR1;CCND1;DUSP1;ID2;FOS;KLF4;IER5;ICAM1
Estrogen Response Early	7/200	1.81554e-05	0.000175502	9.53886	104.131	KLF10;CCND1;BCL2;ANXA9;FOS;KLF4;TGM2
Estrogen Response Late	7/200	1.81554e-05	0.000175502	9.53886	104.131	CCND1;ID2;PTGER3;BCL2;ANXA9;FOS;KLF4
Hypoxia	5/200	0.00139149	0.00807065	6.56777	43.1987	DUSP1;BCL2;ADM;FOS;TGM2
p53 Pathway	5/200	0.00139149	0.00807065	6.56777	43.1987	CCND2;FOS;NUPR1;KLF4;IER5
UV Response Up	4/158	0.00406722	0.0196582	6.58142	36.2294	NFKBIA;POLG2;FOS;ICAM1
KRAS Signaling Up	4/200	0.00925286	0.0346471	5.16013	24.164	CCND2;FLT4;ID2;KLF4
Hedgehog Signaling	2/36	0.00955781	0.0346471	14.6206	67.9915	HEY1;UNC5C
Wnt-beta Catenin Signaling	2/42	0.012857	0.0414281	12.4238	54.0914	CCND2;HEY1
TGF-beta Signaling	2/54	0.0207038	0.0600411	9.55096	37.0332	KLF10;ID2
Apoptosis	3/161	0.0285502	0.0752688	4.74924	16.8887	CCND2;GSTM1;CCND1
IL-2/STAT5 Signaling	3/199	0.0485042	0.0949305	3.82111	11.5631	CCND2;BCL2;TGM2
Adipogenesis	3/200	0.049102	0.0949305	3.80152	11.4572	PTGER3;UBC;MYLK
Epithelial Mesenchymal Transition	3/200	0.049102	0.0949305	3.80152	11.4572	ID2;MYLK;TGM2
Inflammatory Response	3/200	0.049102	0.0949305	3.80152	11.4572	NFKBIA;ADM;ICAM1
Androgen Response	2/100	0.0635162	0.115123	5.05612	13.937	MAF;CCND1
Notch Signaling	1/32	0.123283	0.210307	7.91995	16.5786	CCND1
Angiogenesis	1/36	0.137597	0.221684	7.0134	13.9106	CCND2
Myogenesis	2/200	0.19794	0.260921	2.4899	4.03311	FHL1;MYLK
Interferon Gamma Response	2/200	0.19794	0.260921	2.4899	4.03311	NFKBIA;ICAM1
Xenobiotic Metabolism	2/200	0.19794	0.260921	2.4899	4.03311	SERTAD1;ID2
Allograft Rejection	2/200	0.19794	0.260921	2.4899	4.03311	CCND2;ICAM1
UV Response Dn	1/144	0.447743	0.562119	1.70724	1.37183	DUSP1
Mitotic Spindle	1/199	0.560298	0.562119	1.22958	0.712279	ARHGEF12
G2-M Checkpoint	1/200	0.562119	0.562119	1.22334	0.704695	CCND1
Apical Junction	1/200	0.562119	0.562119	1.22334	0.704695	ICAM1
mTORC1 Signaling	1/200	0.562119	0.562119	1.22334	0.704695	NUPR1
Myc Targets V1	1/200	0.562119	0.562119	1.22334	0.704695	SRSF3
heme Metabolism	1/200	0.562119	0.562119	1.22334	0.704695	ARHGEF12

## Sheet: Enrichr MSigDB-H - YWT-Up
Term	Overlap	P-value	Adjusted P-value	Odds Ratio	Combined Score	Genes
E2F Targets	7/200	2.22009e-06	5.55023e-05	13.5134	175.917	TOP2A;HELLS;DSCC1;HMGB2;TACC3;CDCA8;RPA2
G2-M Checkpoint	4/200	0.00305654	0.0382068	7.19534	41.6644	TOP2A;TACC3;RPA2;KIF11
Apoptosis	3/161	0.012531	0.104425	6.58961	28.8595	TOP2A;ANXA1;HMGB2
DNA Repair	2/150	0.0746009	0.336193	4.61137	11.9693	TMED2;RPA2
Angiogenesis	1/36	0.102603	0.336193	9.63923	21.9474	PRG2
Mitotic Spindle	2/199	0.120041	0.336193	3.4558	7.32602	TOP2A;KIF11
Estrogen Response Late	2/200	0.121029	0.336193	3.43817	7.26047	TOP2A;SLC9A3R1
mTORC1 Signaling	2/200	0.121029	0.336193	3.43817	7.26047	SLC9A3R1;RPN1
Allograft Rejection	2/200	0.121029	0.336193	3.43817	7.26047	EIF5A;WAS
Reactive Oxygen Species Pathway	1/49	0.137049	0.342623	7.02401	13.9596	MPO
IL-6/JAK/STAT3 Signaling	1/87	0.230455	0.453333	3.91289	5.74294	DNTT
Protein Secretion	1/96	0.251078	0.453333	3.54059	4.89306	TMED2
Pperoxisome	1/104	0.268953	0.453333	3.26428	4.28671	TOP2A
Coagulation	1/138	0.340353	0.453333	2.44996	2.6405	ANXA1
Fatty Acid Metabolism	1/158	0.379101	0.453333	2.1357	2.07153	LGALS1
UV Response Up	1/158	0.379101	0.453333	2.1357	2.07153	RPN1
Hypoxia	1/200	0.453333	0.453333	1.68137	1.33018	PLAC8
Estrogen Response Early	1/200	0.453333	0.453333	1.68137	1.33018	SLC9A3R1
Complement	1/200	0.453333	0.453333	1.68137	1.33018	WAS
Myc Targets V1	1/200	0.453333	0.453333	1.68137	1.33018	UBA2
Epithelial Mesenchymal Transition	1/200	0.453333	0.453333	1.68137	1.33018	LGALS1
Xenobiotic Metabolism	1/200	0.453333	0.453333	1.68137	1.33018	PTGR1
Oxidative Phosphorylation	1/200	0.453333	0.453333	1.68137	1.33018	OXA1L
p53 Pathway	1/200	0.453333	0.453333	1.68137	1.33018	SERPINB5
KRAS Signaling Up	1/200	0.453333	0.453333	1.68137	1.33018	F13A1

## Sheet: Custom Gene Lists - YWT Down
GeneSet	pvalue	FDR	Overlapping_Genes
CORE_ESC-LIKE	0.122827	0.409422	CCND2,CCND1,RPL13
CORE_ESC-LIKE_WITHOUT_CELL_CYCLE_GENES	0.241676	0.60419	CCND2,RPL13
CELL_CYCLE_FUNCTIONAL_ANNOTATIONS	0.371576	0.619293	NFIA,CCND1
ADULT_TISSUE_STEM_CELL_MODULE	3.20345e-09	3.20345e-08	FHL1,TGM2,NFKBIA,ADM,ID2,ICAM1,FOS,CCND1,UNC5C,SMARCA2,SERTAD1,RAB11FIP5,KLF10,KLF4,MYLK,PTGER3,DUSP1,NUPR1
ES_expressed_1	1	1	[no overlapping genes]
ES_expressed_2	1	1	[no overlapping genes]
NOS_TFs	1	1	[no overlapping genes]
ESC-like_genes__ES_expressed_merged	0.333641	0.619293	GRHL2
Good_prognosis_AML_genes	0.122142	0.409422	NFKBIA
Poor_prognosis_AML_genes	1	1	[no overlapping genes]

## Sheet: Custom Gene Lists - YWT Up
GeneSet	pvalue	FDR	Overlapping_Genes
CORE_ESC-LIKE	6.43759e-06	5.48465e-05	CDCA8,HMGB2,RPA2,HSPA14,TOP2A,KIF11,PARP1,HELLS
CORE_ESC-LIKE_WITHOUT_CELL_CYCLE_GENES	0.0339843	0.0849607	RPA2,HSPA14,PARP1
CELL_CYCLE_FUNCTIONAL_ANNOTATIONS	1.09693e-05	5.48465e-05	CDCA8,HMGB2,NCAPG,TOP2A,NEK4,KIF11,DNTT,HELLS
ADULT_TISSUE_STEM_CELL_MODULE	0.323718	0.462455	DNTT,EMB,LGALS1
ES_expressed_1	0.24438	0.4073	PARP1,HELLS
ES_expressed_2	0.0887068	0.177414	HELLS
NOS_TFs	1	1	[no overlapping genes]
ESC-like_genes__ES_expressed_merged	0.0038126	0.0127087	TOP2A,PARP1,HELLS
Good_prognosis_AML_genes	1	1	[no overlapping genes]
Poor_prognosis_AML_genes	1	1	[no overlapping genes]

## Sheet: IPA CanonicalPathway - YWT Down
Ingenuity Canonical Pathways	-log(B-H p-value)	FDR	Ratio	z-score	Molecules
IL-8 Signaling	2.81	0.00154882	0.0406	NaN	BCL2,CCND1,CCND2,FLT4,FOS,ICAM1,NFKBIA,RHOJ
Aryl Hydrocarbon Receptor Signaling	2	0.01	0.0414	NaN	CCND1,CCND2,FOS,GSTM5,NFIA,TGM2
GADD45 Signaling	2	0.01	0.158	NaN	CCND1,CCND2,MAP3K4
CD40 Signaling	1.71	0.0194984	0.0625	NaN	FOS,ICAM1,NFKBIA,PTGS1
Neuroinflammation Signaling Pathway	1.69	0.0204174	0.0255	NaN	BCL2,FOS,HLA-DQA1,ICAM1,Naip1 (includes others),NFAT5,SLC1A3
TNFR2 Signaling	1.69	0.0204174	0.0938	NaN	FOS,Naip1 (includes others),NFKBIA
Hereditary Breast Cancer Signaling	1.69	0.0204174	0.0368	NaN	CCND1,CCND2,SMARCA2,SMARCE1,UBC
Glucocorticoid Receptor Signaling	1.69	0.0204174	0.0187	NaN	BCL2,DUSP1,FOS,HLA-DQA1,ICAM1,NFAT5,NFKBIA,SMARCA2,SMARCE1
Hepatic Fibrosis Signaling Pathway	1.64	0.0229087	0.0202	NaN	BCL2,CCND1,FLT4,FOS,ICAM1,MYLK,NFKBIA,RHOJ
Prostanoid Biosynthesis	1.63	0.0234423	0.2	NaN	PTGS1,TBXAS1
PKCÎ¸ Signaling in T Lymphocytes	1.63	0.0234423	0.0316	NaN	FOS,HLA-DQA1,MAP3K4,NFAT5,NFKBIA
April Mediated Signaling	1.63	0.0234423	0.0714	NaN	FOS,NFAT5,NFKBIA
Molecular Mechanisms of Cancer	1.63	0.0234423	0.0187	NaN	ARHGEF12,BCL2,CCND1,CCND2,FOS,Naip1 (includes others),NFKBIA,RHOJ
Small Cell Lung Cancer Signaling	1.63	0.0234423	0.0426	NaN	BCL2,CCND1,CCND2,NFKBIA
B Cell Activating Factor Signaling	1.63	0.0234423	0.0698	NaN	FOS,NFAT5,NFKBIA
TNFR1 Signaling	1.47	0.0338844	0.06	NaN	FOS,Naip1 (includes others),NFKBIA
ICOS-ICOSL Signaling in T Helper Cells	1.45	0.0354813	0.036	NaN	HLA-DQA1,NFAT5,NFKBIA,PLEKHA3
T Cell Receptor Signaling	1.45	0.0354813	0.0269	NaN	FOS,HLA-DQA1,ICAM1,NFAT5,NFKBIA
CD27 Signaling in Lymphocytes	1.44	0.0363078	0.0556	NaN	FOS,MAP3K4,NFKBIA
CD28 Signaling in T Helper Cells	1.4	0.0398107	0.0333	NaN	FOS,HLA-DQA1,NFAT5,NFKBIA
OX40 Signaling Pathway	1.4	0.0398107	0.0517	NaN	BCL2,HLA-DQA1,NFKBIA
Eicosanoid Signaling	1.34	0.0457088	0.0484	NaN	PTGER3,PTGS1,TBXAS1
Induction of Apoptosis by HIV1	1.32	0.047863	0.0469	NaN	BCL2,Naip1 (includes others),NFKBIA
Role of Osteoblasts, Osteoclasts and Chondrocytes in Rheumatoid Arthritis	1.31	0.0489779	0.0233	NaN	BCL2,FOS,Naip1 (includes others),NFAT5,NFKBIA
PI3K Signaling in B Lymphocytes	1.26	0.0549541	0.029	NaN	FOS,NFAT5,NFKBIA,PLEKHA3
Toll-like Receptor Signaling	1.23	0.0588844	0.0417	NaN	FOS,NFKBIA,UBC
BEX2 Signaling Pathway	1.2	0.0630957	0.04	NaN	BCL2,CCND1,NFKBIA
Estrogen-Dependent Breast Cancer Signaling	1.19	0.0645654	0.0395	NaN	CCND1,CYP19A1,FOS
Erythropoietin Signaling Pathway	1.11	0.0776247	0.0252	NaN	CCND1,CCND2,FOS,NFKBIA
RANK Signaling in Osteoclasts	1.09	0.0812831	0.0349	NaN	FOS,MAP3K4,NFKBIA
Systemic Lupus Erythematosus In B Cell Signaling Pathway	1.09	0.0812831	0.0194	NaN	BCL2,CCND1,CCND2,FOS,NFAT5
Tumor Microenvironment Pathway	1.09	0.0812831	0.0241	NaN	BCL2,CCND1,FOS,ICAM1
Death Receptor Signaling	1.05	0.0891251	0.033	NaN	BCL2,Naip1 (includes others),NFKBIA
p53 Signaling	1.05	0.0891251	0.0323	NaN	BCL2,CCND1,CCND2
Production of Nitric Oxide and Reactive Oxygen Species in Macrophages	1.05	0.0891251	0.0229	NaN	FOS,MAP3K4,NFKBIA,RHOJ
Coronavirus Pathogenesis Pathway	1.04	0.0912011	0.0223	NaN	BCL2,CCND1,FOS,NFKBIA
Sumoylation Pathway	1.04	0.0912011	0.0309	NaN	FOS,NFKBIA,RHOJ
IL-17A Signaling in Fibroblasts	1.04	0.0912011	0.0571	NaN	FOS,NFKBIA
Role of NFAT in Regulation of the Immune Response	1.04	0.0912011	0.0214	NaN	FOS,HLA-DQA1,NFAT5,NFKBIA
RAR Activation	1.04	0.0912011	0.0213	NaN	DUSP1,FOS,SMARCA2,SMARCE1
Regulation of IL-2 Expression in Activated and Anergic T Lymphocytes	1.04	0.0912011	0.0294	NaN	FOS,NFAT5,NFKBIA
Apoptosis Signaling	1.04	0.0912011	0.0294	NaN	BCL2,Naip1 (includes others),NFKBIA
B Cell Receptor Signaling	1.04	0.0912011	0.0212	NaN	EGR1,MAP3K4,NFAT5,NFKBIA
TWEAK Signaling	1.04	0.0912011	0.0541	NaN	Naip1 (includes others),NFKBIA
Adrenomedullin signaling pathway	1.04	0.0912011	0.0211	NaN	ADM,BCL2,FOS,MYLK
N-acetylglucosamine Degradation I	1.03	0.0933254	0.333	NaN	GNPDA2
Role of Macrophages, Fibroblasts and Endothelial Cells in Rheumatoid Arthritis	1.01	0.0977237	0.0167	NaN	CCND1,FOS,ICAM1,NFAT5,NFKBIA
Prostate Cancer Signaling	1.01	0.0977237	0.0278	NaN	BCL2,CCND1,NFKBIA
Type I Diabetes Mellitus Signaling	0.991	0.102094	0.027	NaN	BCL2,HLA-DQA1,NFKBIA
MIF Regulation of Innate Immunity	0.983	0.103992	0.0476	NaN	FOS,NFKBIA
IL-12 Signaling and Production in Macrophages	0.967	0.107895	0.0261	NaN	FOS,MAF,NFKBIA
N-acetylglucosamine Degradation II	0.963	0.108893	0.25	NaN	GNPDA2
Th2 Pathway	0.955	0.110917	0.0254	NaN	HLA-DQA1,ICAM1,MAF
iNOS Signaling	0.939	0.11508	0.0435	NaN	FOS,NFKBIA
Xenobiotic Metabolism General Signaling Pathway	0.932	0.11695	0.0244	NaN	GSTM5,MAF,MAP3K4
HGF Signaling	0.932	0.11695	0.0242	NaN	CCND1,FOS,MAP3K4
IL-6 Signaling	0.932	0.11695	0.0242	NaN	CYP19A1,FOS,NFKBIA
MSP-RON Signaling In Cancer Cells Pathway	0.876	0.133045	0.0229	NaN	CCND1,FOS,NFKBIA
Endocannabinoid Cancer Inhibition Pathway	0.842	0.14388	0.0221	NaN	CCND1,CCND2,NUPR1
Semaphorin Signaling in Neurons	0.799	0.158855	0.0345	NaN	ARHGEF12,RHOJ
CDC42 Signaling	0.793	0.161065	0.0208	NaN	FOS,HLA-DQA1,MYLK
PTEN Signaling	0.793	0.161065	0.0205	NaN	BCL2,CCND1,FLT4
Signaling by Rho Family GTPases	0.793	0.161065	0.0159	NaN	ARHGEF12,FOS,MYLK,RHOJ
Th1 and Th2 Activation Pathway	0.793	0.161065	0.0204	NaN	HLA-DQA1,ICAM1,MAF
Colorectal Cancer Metastasis Signaling	0.788	0.16293	0.0157	NaN	CCND1,FOS,PTGER3,RHOJ
T Cell Exhaustion Signaling Pathway	0.785	0.164059	0.02	NaN	FOS,HLA-DQA1,NFAT5
NAD Phosphorylation and Dephosphorylation	0.783	0.164816	0.125	NaN	PXYLP1
HMGB1 Signaling	0.783	0.164816	0.0197	NaN	FOS,ICAM1,RHOJ
Phospholipase C Signaling	0.783	0.164816	0.0153	NaN	ARHGEF12,NFAT5,RHOJ,TGM2
Ovarian Cancer Signaling	0.783	0.164816	0.0195	NaN	BCL2,CCND1,PTGS1
Cell Cycle: G1/S Checkpoint Regulation	0.783	0.164816	0.0308	NaN	CCND1,CCND2
TREM1 Signaling	0.775	0.16788	0.0303	NaN	ICAM1,Naip1 (includes others)
CXCR4 Signaling	0.759	0.174181	0.0187	NaN	EGR1,FOS,RHOJ
IL-10 Signaling	0.759	0.174181	0.029	NaN	FOS,NFKBIA
Netrin Signaling	0.759	0.174181	0.029	NaN	NFAT5,UNC5C
Glioblastoma Multiforme Signaling	0.742	0.181134	0.0181	NaN	CCND1,CCND2,RHOJ
IL-7 Signaling Pathway	0.742	0.181134	0.0278	NaN	BCL2,CCND1
Dendritic Cell Maturation	0.742	0.181134	0.018	NaN	HLA-DQA1,ICAM1,NFKBIA
Renal Cell Carcinoma Signaling	0.738	0.18281	0.0274	NaN	FOS,UBC
Systemic Lupus Erythematosus Signaling	0.728	0.187068	0.0175	NaN	FOS,NFAT5,SNRPN
Thyroid Cancer Signaling	0.717	0.191867	0.0263	NaN	CCND1,FOS
GNRH Signaling	0.712	0.194089	0.0169	NaN	EGR1,FOS,MAP3K4
UDP-N-acetyl-D-galactosamine Biosynthesis II	0.712	0.194089	0.0833	NaN	GNPDA2
IL-4 Signaling	0.712	0.194089	0.0253	NaN	HLA-DQA1,NFAT5
Regulation Of The Epithelial Mesenchymal Transition By Growth Factors Pathway	0.712	0.194089	0.0168	NaN	EGR1,FOS,ID2
Role of BRCA1 in DNA Damage Response	0.712	0.194089	0.025	NaN	SMARCA2,SMARCE1
Cyclins and Cell Cycle Regulation	0.712	0.194089	0.0247	NaN	CCND1,CCND2
VEGF Family Ligand-Receptor Interactions	0.712	0.194089	0.0247	NaN	FLT4,FOS
Hepatic Fibrosis / Hepatic Stellate Cell Activation	0.712	0.194089	0.0164	NaN	BCL2,FLT4,ICAM1
LPS-stimulated MAPK Signaling	0.712	0.194089	0.0244	NaN	FOS,NFKBIA
PEDF Signaling	0.712	0.194089	0.0244	NaN	BCL2,NFKBIA
ILK Signaling	0.712	0.194089	0.0163	NaN	CCND1,FOS,RHOJ
Regulation of Cellular Mechanics by Calpain Protease	0.701	0.199067	0.0238	NaN	CCND1,CCND2
Ceramide Signaling	0.69	0.204174	0.0233	NaN	BCL2,FOS
NUR77 Signaling in T Lymphocytes	0.69	0.204174	0.023	NaN	BCL2,HLA-DQA1
EIF2 Signaling	0.69	0.204174	0.0156	NaN	BCL2,CCND1,RPL13
PI3K/AKT Signaling	0.69	0.204174	0.0156	NaN	BCL2,CCND1,NFKBIA
Non-Small Cell Lung Cancer Signaling	0.66	0.218776	0.0217	NaN	CCND1,CCND2
IL-1 Signaling	0.66	0.218776	0.0217	NaN	FOS,NFKBIA
Thrombin Signaling	0.658	0.219786	0.0149	NaN	ARHGEF12,MYLK,RHOJ
TGF-Î² Signaling	0.652	0.222844	0.0213	NaN	BCL2,FOS
VEGF Signaling	0.648	0.224905	0.0211	NaN	BCL2,FLT4
Glutaryl-CoA Degradation	0.646	0.225944	0.0588	NaN	TBXAS1
Systemic Lupus Erythematosus In T Cell Signaling Pathway	0.635	0.231739	0.0144	NaN	FOS,HLA-DQA1,RHOJ
HER-2 Signaling in Breast Cancer	0.623	0.238232	0.0142	NaN	CCND1,FOS,NFKBIA
Th1 Pathway	0.623	0.238232	0.0198	NaN	HLA-DQA1,ICAM1
MSP-RON Signaling In Macrophages Pathway	0.623	0.238232	0.0198	NaN	FOS,HLA-DQA1
NRF2-mediated Oxidative Stress Response	0.623	0.238232	0.014	NaN	FOS,GSTM5,MAF
PPAR Signaling	0.623	0.238232	0.0196	NaN	FOS,NFKBIA
Role of MAPK Signaling in Promoting the Pathogenesis of Influenza	0.614	0.24322	0.0192	NaN	BCL2,NFKBIA
Regulation of Actin-based Motility by Rho	0.614	0.24322	0.019	NaN	MYLK,RHOJ
Chronic Myeloid Leukemia Signaling	0.614	0.24322	0.019	NaN	CCND1,CCND2
NAD Salvage Pathway II	0.599	0.251768	0.0476	NaN	PXYLP1
Tumoricidal Function of Hepatic Natural Killer Cells	0.592	0.255859	0.0455	NaN	ICAM1
Bupropion Degradation	0.592	0.255859	0.0455	NaN	CYP19A1
AMPK Signaling	0.592	0.255859	0.013	NaN	CCND1,SMARCA2,SMARCE1
Amyotrophic Lateral Sclerosis Signaling	0.592	0.255859	0.0179	NaN	BCL2,Naip1 (includes others)
Cholecystokinin/Gastrin-mediated Signaling	0.592	0.255859	0.0177	NaN	FOS,RHOJ
Protein Kinase A Signaling	0.592	0.255859	0.0109	NaN	DUSP1,MYLK,NFAT5,NFKBIA
IL-17A Signaling in Gastric Cells	0.592	0.255859	0.0435	NaN	FOS
Tryptophan Degradation III (Eukaryotic)	0.592	0.255859	0.0435	NaN	TBXAS1
RHOA Signaling	0.575	0.266073	0.0171	NaN	ARHGEF12,MYLK
Estrogen Receptor Signaling	0.575	0.266073	0.0106	NaN	BCL2,CCND1,FOS,MED31
Role of PKR in Interferon Induction and Antiviral Response	0.573	0.267301	0.0169	NaN	FOS,NFKBIA
B Cell Development	0.572	0.267917	0.04	NaN	HLA-DQA1
Glioma Signaling	0.569	0.269774	0.0165	NaN	CCND1,CCND2
Pancreatic Adenocarcinoma Signaling	0.569	0.269774	0.0165	NaN	BCL2,CCND1
Estrogen-mediated S-phase Entry	0.569	0.269774	0.0385	NaN	CCND1
Glutathione-mediated Detoxification	0.569	0.269774	0.0385	NaN	GSTM5
Xenobiotic Metabolism Signaling	0.564	0.272898	0.0121	NaN	GSTM5,MAF,MAP3K4
Antigen Presentation Pathway	0.561	0.274789	0.037	NaN	HLA-DQA1
fMLP Signaling in Neutrophils	0.561	0.274789	0.016	NaN	NFAT5,NFKBIA
Acetone Degradation I (to Methylglyoxal)	0.541	0.28774	0.0345	NaN	CYP19A1
Interferon Signaling	0.541	0.28774	0.0345	NaN	BCL2
G-Protein Coupled Receptor Signaling	0.541	0.28774	0.0116	NaN	DUSP1,NFKBIA,PTGER3
STAT3 Pathway	0.524	0.299226	0.0149	NaN	BCL2,FLT4
Apelin Endothelial Signaling Pathway	0.517	0.304089	0.0147	NaN	FOS,ICAM1
Role of RIG1-like Receptors in Antiviral Innate Immunity	0.504	0.313329	0.0303	NaN	NFKBIA
4-1BB Signaling in T Lymphocytes	0.504	0.313329	0.0303	NaN	NFKBIA
MIF-mediated Glucocorticoid Regulation	0.499	0.316957	0.0294	NaN	NFKBIA
HOTAIR Regulatory Pathway	0.499	0.316957	0.0141	NaN	ICAM1,NFKBIA
Relaxin Signaling	0.499	0.316957	0.014	NaN	FOS,NFKBIA
Cell Cycle Regulation by BTG Family Proteins	0.493	0.321366	0.0286	NaN	CCND1
Senescence Pathway	0.493	0.321366	0.0107	NaN	CCND1,CCND2,NFAT5
Notch Signaling	0.488	0.325087	0.0278	NaN	HEY1
Docosahexaenoic Acid (DHA) Signaling	0.48	0.331131	0.027	NaN	BCL2
Cytotoxic T Lymphocyte-mediated Apoptosis of Target Cells	0.474	0.335738	0.0263	NaN	BCL2
Estrogen Biosynthesis	0.466	0.341979	0.0256	NaN	CYP19A1
Germ Cell-Sertoli Cell Junction Signaling	0.451	0.353997	0.0126	NaN	MAP3K4,RHOJ
Melatonin Degradation I	0.451	0.353997	0.0244	NaN	CYP19A1
GÎ±q Signaling	0.45	0.354813	0.0125	NaN	NFKBIA,RHOJ
Nicotine Degradation III	0.45	0.354813	0.0238	NaN	CYP19A1
D-myo-inositol (1,4,5,6)-Tetrakisphosphate Biosynthesis	0.45	0.354813	0.0123	NaN	DUSP1,PXYLP1
D-myo-inositol (3,4,5,6)-tetrakisphosphate Biosynthesis	0.45	0.354813	0.0123	NaN	DUSP1,PXYLP1
Natural Killer Cell Signaling	0.447	0.357273	0.0122	NaN	MAP3K4,NFAT5
WNT/Î²-catenin Signaling	0.447	0.357273	0.0122	NaN	CCND1,UBC
Autoimmune Thyroid Disease Signaling	0.447	0.357273	0.0227	NaN	HLA-DQA1
IL-23 Signaling Pathway	0.447	0.357273	0.0227	NaN	NFKBIA
Tight Junction Signaling	0.447	0.357273	0.012	NaN	FOS,MYLK
Axonal Guidance Signaling	0.447	0.357273	0.00851	NaN	ARHGEF12,NFAT5,SEMA4C,UNC5C
Role of OCT4 in Mammalian Embryonic Stem Cell Pluripotency	0.447	0.357273	0.0222	NaN	PHC3
Superpathway of Melatonin Degradation	0.447	0.357273	0.0217	NaN	CYP19A1
Graft-versus-Host Disease Signaling	0.447	0.357273	0.0213	NaN	HLA-DQA1
Nicotine Degradation II	0.447	0.357273	0.0213	NaN	CYP19A1
Acute Phase Response Signaling	0.447	0.357273	0.0116	NaN	FOS,NFKBIA
MYC Mediated Apoptosis Signaling	0.447	0.357273	0.0208	NaN	BCL2
3-phosphoinositide Degradation	0.447	0.357273	0.0115	NaN	DUSP1,PXYLP1
Hepatic Cholestasis	0.447	0.357273	0.0114	NaN	MAP3K4,NFKBIA
Leukocyte Extravasation Signaling	0.447	0.357273	0.0114	NaN	ICAM1,MAP3K4
Melanoma Signaling	0.447	0.357273	0.0204	NaN	CCND1
Allograft Rejection Signaling	0.447	0.357273	0.0204	NaN	HLA-DQA1
UVB-Induced MAPK Signaling	0.447	0.357273	0.0204	NaN	FOS
Endothelin-1 Signaling	0.447	0.357273	0.0112	NaN	FOS,PTGS1
D-myo-inositol-5-phosphate Metabolism	0.447	0.357273	0.0112	NaN	DUSP1,PXYLP1
CSDE1 Signaling Pathway	0.447	0.357273	0.02	NaN	FOS
Role of PI3K/AKT Signaling in the Pathogenesis of Influenza	0.447	0.357273	0.02	NaN	NFKBIA
FAT10 Cancer Signaling Pathway	0.447	0.357273	0.02	NaN	NFKBIA
NF-ÎºB Signaling	0.444	0.359749	0.0111	NaN	FLT4,NFKBIA
UVC-Induced MAPK Signaling	0.444	0.359749	0.0196	NaN	FOS
Activation of IRF by Cytosolic Pattern Recognition Receptors	0.444	0.359749	0.0192	NaN	NFKBIA
Role of IL-17A in Arthritis	0.444	0.359749	0.0192	NaN	NFKBIA
Stearate Biosynthesis I (Animals)	0.444	0.359749	0.0192	NaN	TBXAS1
Lymphotoxin Î² Receptor Signaling	0.441	0.362243	0.0189	NaN	NFKBIA
TEC Kinase Signaling	0.441	0.362243	0.0108	NaN	FOS,RHOJ
3-phosphoinositide Biosynthesis	0.441	0.362243	0.0107	NaN	DUSP1,PXYLP1
Regulation of the Epithelial-Mesenchymal Transition Pathway	0.441	0.362243	0.0107	NaN	EGR1,ID2
EGF Signaling	0.441	0.362243	0.0185	NaN	FOS
HIF1Î± Signaling	0.434	0.368129	0.0105	NaN	ADM,FLT4
Breast Cancer Regulation by Stathmin1	0.418	0.381944	0.00772	NaN	ARHGEF12,CCND1,CCND2,PTGER3
Endometrial Cancer Signaling	0.415	0.384592	0.0169	NaN	CCND1
Calcium Signaling	0.415	0.384592	0.0101	NaN	LETM1,NFAT5
IL-2 Signaling	0.415	0.384592	0.0167	NaN	FOS
IL-17A Signaling in Airway Cells	0.415	0.384592	0.0164	NaN	NFKBIA
Integrin Signaling	0.415	0.384592	0.00995	NaN	MYLK,RHOJ
RHOGDI Signaling	0.415	0.384592	0.0099	NaN	ARHGEF12,RHOJ
ERK/MAPK Signaling	0.415	0.384592	0.0099	NaN	DUSP1,FOS
Thrombopoietin Signaling	0.415	0.384592	0.0161	NaN	FOS
Autophagy	0.415	0.384592	0.0098	NaN	BCL2,FOS
ERB2-ERBB3 Signaling	0.415	0.384592	0.0159	NaN	CCND1
WNT/Ca+ pathway	0.415	0.384592	0.0159	NaN	NFAT5
Glutamate Receptor Signaling	0.415	0.384592	0.0159	NaN	SLC1A3
Calcium-induced T Lymphocyte Apoptosis	0.411	0.38815	0.0156	NaN	HLA-DQA1
cAMP-mediated signaling	0.409	0.389942	0.00957	NaN	DUSP1,PTGER3
Growth Hormone Signaling	0.399	0.399025	0.0149	NaN	FOS
Superpathway of Inositol Phosphate Compounds	0.394	0.403645	0.00926	NaN	DUSP1,PXYLP1
Glioma Invasiveness Signaling	0.394	0.403645	0.0145	NaN	RHOJ
GM-CSF Signaling	0.394	0.403645	0.0145	NaN	CCND1
Hypoxia Signaling in the Cardiovascular System	0.39	0.40738	0.0143	NaN	NFKBIA
ERK5 Signaling	0.39	0.40738	0.0141	NaN	FOS
Role of MAPK Signaling in Inhibiting the Pathogenesis of Influenza	0.39	0.40738	0.0141	NaN	NFKBIA
Xenobiotic Metabolism AHR Signaling Pathway	0.387	0.410204	0.0139	NaN	GSTM5
GDNF Family Ligand-Receptor Interactions	0.386	0.41115	0.0137	NaN	FOS
Th17 Activation Pathway	0.386	0.41115	0.0137	NaN	NFAT5
Chemokine Signaling	0.385	0.412098	0.0135	NaN	FOS
Neurotrophin/TRK Signaling	0.385	0.412098	0.0135	NaN	FOS
Angiopoietin Signaling	0.385	0.412098	0.0133	NaN	NFKBIA
Actin Cytoskeleton Signaling	0.385	0.412098	0.0087	NaN	ARHGEF12,MYLK
VDR/RXR Activation	0.385	0.412098	0.0132	NaN	KLF4
T Helper Cell Differentiation	0.385	0.412098	0.0132	NaN	HLA-DQA1
NF-ÎºB Activation by Viruses	0.385	0.412098	0.013	NaN	NFKBIA
IL-3 Signaling	0.385	0.412098	0.013	NaN	FOS
Role of MAPK Signaling in the Pathogenesis of Influenza	0.385	0.412098	0.013	NaN	BCL2
JAK/STAT Signaling	0.369	0.427563	0.0123	NaN	FOS
Cardiac Hypertrophy Signaling	0.363	0.433511	0.00823	NaN	MAP3K4,RHOJ
Prolactin Signaling	0.36	0.436516	0.0119	NaN	FOS
PDGF Signaling	0.358	0.438531	0.0118	NaN	FOS
Actin Nucleation by ARP-WASP Complex	0.356	0.440555	0.0116	NaN	RHOJ
Unfolded protein response	0.35	0.446684	0.0114	NaN	BCL2
Acute Myeloid Leukemia Signaling	0.349	0.447713	0.0112	NaN	CCND1
PD-1, PD-L1 cancer immunotherapy pathway	0.349	0.447713	0.0112	NaN	HLA-DQA1
ERBB Signaling	0.347	0.44978	0.0111	NaN	FOS
Melanocyte Development and Pigmentation Signaling	0.343	0.453942	0.0109	NaN	BCL2
ATM Signaling	0.343	0.453942	0.0108	NaN	NFKBIA
Altered T Cell and B Cell Signaling in Rheumatoid Arthritis	0.343	0.453942	0.0108	NaN	HLA-DQA1
Opioid Signaling Pathway	0.343	0.453942	0.00763	NaN	FOS,NFKBIA
UVA-Induced MAPK Signaling	0.343	0.453942	0.0106	NaN	FOS
Apelin Cardiomyocyte Signaling Pathway	0.343	0.453942	0.0106	NaN	MYLK
Huntington's Disease Signaling	0.34	0.457088	0.00752	NaN	TGM2,UBC
Neuropathic Pain Signaling In Dorsal Horn Neurons	0.34	0.457088	0.0104	NaN	FOS
Mouse Embryonic Stem Cell Pluripotency	0.326	0.472063	0.0099	NaN	ID2
IGF-1 Signaling	0.326	0.472063	0.0099	NaN	FOS
Antioxidant Action of Vitamin C	0.321	0.477529	0.00971	NaN	NFKBIA
CDK5 Signaling	0.311	0.488652	0.00935	NaN	EGR1
Bladder Cancer Signaling	0.31	0.489779	0.00926	NaN	CCND1
Sphingosine-1-phosphate Signaling	0.31	0.489779	0.00917	NaN	RHOJ
PAK Signaling	0.31	0.489779	0.00909	NaN	MYLK
Role of Tissue Factor in Cancer	0.31	0.489779	0.00909	NaN	EGR1
Nitric Oxide Signaling in the Cardiovascular System	0.31	0.489779	0.00909	NaN	FLT4
p38 MAPK Signaling	0.31	0.489779	0.00901	NaN	DUSP1
FXR/RXR Activation	0.31	0.489779	0.00893	NaN	CYP19A1
CCR5 Signaling in Macrophages	0.31	0.489779	0.00893	NaN	FOS
NGF Signaling	0.308	0.49204	0.00885	NaN	MAP3K4
SAPK/JNK Signaling	0.307	0.493174	0.0087	NaN	MAP3K4
IL-15 Production	0.307	0.493174	0.00862	NaN	FLT4
Renin-Angiotensin Signaling	0.307	0.493174	0.00862	NaN	FOS
Atherosclerosis Signaling	0.307	0.493174	0.00862	NaN	ICAM1
Reelin Signaling in Neurons	0.298	0.503501	0.00833	NaN	ARHGEF12
Endocannabinoid Developing Neuron Pathway	0.297	0.504661	0.00826	NaN	CCND1
GABA Receptor Signaling	0.296	0.505825	0.0082	NaN	UBC
14-3-3-mediated Signaling	0.295	0.506991	0.00813	NaN	FOS
GÎ±12/13 Signaling	0.293	0.509331	0.008	NaN	NFKBIA
P2Y Purigenic Receptor Signaling Pathway	0.293	0.509331	0.008	NaN	FOS
CCR3 Signaling in Eosinophils	0.29	0.512861	0.00787	NaN	MYLK
GÎ±i Signaling	0.281	0.5236	0.00763	NaN	PTGER3
Necroptosis Signaling Pathway	0.274	0.532108	0.00741	NaN	UBC
Cellular Effects of Sildenafil (Viagra)	0.273	0.533335	0.00735	NaN	MYLK
Dilated Cardiomyopathy Signaling Pathway	0.272	0.534564	0.00725	NaN	BCL2
Semaphorin Neuronal Repulsive Signaling Pathway	0.272	0.534564	0.00725	NaN	ARHGEF12
Corticotropin Releasing Hormone Signaling	0.269	0.53827	0.00714	NaN	FOS
Factors Promoting Cardiogenesis in Vertebrates	0.266	0.542001	0.00699	NaN	CCND1
Type II Diabetes Mellitus Signaling	0.266	0.542001	0.00694	NaN	NFKBIA
eNOS Signaling	0.266	0.542001	0.00694	NaN	FLT4
Mitochondrial Dysfunction	0.263	0.545758	0.00685	NaN	BCL2
IL-17 Signaling	0.263	0.545758	0.0068	NaN	FOS
Xenobiotic Metabolism CAR Signaling Pathway	0.253	0.55847	0.00654	NaN	GSTM5
Granulocyte Adhesion and Diapedesis	0.252	0.559758	0.00649	NaN	ICAM1
Aldosterone Signaling in Epithelial Cells	0.248	0.564937	0.00637	NaN	DUSP1
Xenobiotic Metabolism PXR Signaling Pathway	0.248	0.564937	0.00633	NaN	GSTM5
Androgen Signaling	0.246	0.567545	0.00625	NaN	CCND1
Agranulocyte Adhesion and Diapedesis	0.223	0.598412	0.00571	NaN	ICAM1
Clathrin-mediated Endocytosis Signaling	0.218	0.605341	0.00559	NaN	UBC
PPARÎ±/RXRÎ± Activation	0.216	0.608135	0.00552	NaN	NFKBIA
Sertoli Cell-Sertoli Cell Junction Signaling	0.202	0.628058	0.00521	NaN	MAP3K4
mTOR Signaling	0.202	0.628058	0.00518	NaN	RHOJ
LPS/IL-1 Mediated Inhibition of RXR Function	0	1	0.00457	NaN	GSTM5
CREB Signaling in Neurons	0	1	0.00375	NaN	FLT4,PTGER3
Sperm Motility	0	1	0.00424	NaN	FLT4
Protein Ubiquitination Pathway	0	1	0.00388	NaN	UBC
Phagosome Formation	0	1	0.0034	NaN	MYLK,PTGER3
Cardiac Hypertrophy Signaling (Enhanced)	0	1	0.00393	NaN	MAP3K4,NFAT5
