# Supplementary material for: Loss of SIRT1 inhibits hematopoietic stem cell aging and age-dependent mixed phenotype acute leukemia
Source: Commun Biol. 2022 Apr 28;5:396. doi: 10.1038/s42003-022-03340-w (PMC9051098; doi:10.1038/s42003-022-03340-w)
Supplement: Supplementary file 8 — Supplementary Data 5 [file 42003_2022_3340_MOESM8_ESM.xlsx]

## Sheet: Venn diagram results
Column #	Probeset ID	Entrez Gene	Gene Symbol	Gene Title	RefSeq Transcript ID	p-value(Young WT vs. Old WT)	stepup(p-value(Young WT vs. Old WT))	Ratio(Young WT vs. Old WT)	Fold-Change(Young WT vs. Old WT)	Fold-Change(Young WT vs. Old WT) (Description)	Column #	Entrez Gene	Gene Symbol	Gene Title	RefSeq Transcript ID	p-value(Old KO vs. Old WT)	stepup(p-value(Old KO vs. Old WT))	Ratio(Old KO vs. Old WT)	Fold-Change(Old KO vs. Old WT)	Fold-Change(Old KO vs. Old WT) (Description)
32971	1448664_a_at	11790	Speg	SPEG complex locus	NM_001085370 /// NM_001085371 /// NM_001173477 /// NM_007463	0.002536	0.998256	0.164724	-6.07078	Young WT down vs Old WT	32971	11790	Speg	SPEG complex locus	NM_001085370 /// NM_001085371 /// NM_001173477 /// NM_007463	0.00316047	0.251394	0.138017	-7.24551	Old KO down vs Old WT
9242	1424929_a_at	22670	Trim26	tripartite motif-containing 26	NM_001025599	0.00247612	0.998256	0.190047	-5.26186	Young WT down vs Old WT	9242	22670	Trim26	tripartite motif-containing 26	NM_001025599	0.00460583	0.267891	0.189862	-5.26698	Old KO down vs Old WT
36775	1452473_at	78004	Prr15	proline rich 15	NM_030024	0.0010643	0.905681	0.195005	-5.12808	Young WT down vs Old WT	36775	78004	Prr15	proline rich 15	NM_030024	0.000754797	0.194503	0.130829	-7.64357	Old KO down vs Old WT
27650	1443337_at	---	---	---	---	0.0300757	0.998256	0.215698	-4.6361	Young WT down vs Old WT	27650	---	---	---	---	0.0423458	0.4252	0.202144	-4.94697	Old KO down vs Old WT
11893	1427580_a_at	75745	Rian	RNA imprinted and accumulated in nucleus	NR_028261	0.0156153	0.998256	0.216723	-4.61418	Young WT down vs Old WT	11893	75745	Rian	RNA imprinted and accumulated in nucleus	NR_028261	0.0320326	0.402291	0.235346	-4.24906	Old KO down vs Old WT
31307	1446994_at	227715	Exosc2	Exosome component 2	NM_144886	0.00112441	0.914267	0.255821	-3.90898	Young WT down vs Old WT	31307	227715	Exosc2	Exosome component 2	NM_144886	0.00263926	0.238923	0.272113	-3.67495	Old KO down vs Old WT
29743	1445430_at	---	---	---	---	0.00211727	0.998256	0.266011	-3.75924	Young WT down vs Old WT	29743	---	---	---	---	0.00537751	0.272836	0.291439	-3.43125	Old KO down vs Old WT
30546	1446233_at	---	---	---	---	0.00748311	0.998256	0.272503	-3.66969	Young WT down vs Old WT	30546	---	---	---	---	0.0257316	0.382379	0.337127	-2.96624	Old KO down vs Old WT
23388	1439075_at	70408	Polr3f	polymerase (RNA) III (DNA directed) polypeptide F	NM_029763	0.0062971	0.998256	0.276156	-3.62114	Young WT down vs Old WT	23388	70408	Polr3f	polymerase (RNA) III (DNA directed) polypeptide F	NM_029763	0.0126632	0.33275	0.2868	-3.48675	Old KO down vs Old WT
26582	1442269_at	100503627	LOC100503627	hypothetical LOC100503627	XR_105920 /// XR_107117	0.00430602	0.998256	0.288386	-3.46757	Young WT down vs Old WT	26582	100503627	LOC100503627	hypothetical LOC100503627	XR_105920 /// XR_107117	0.0074835	0.30094	0.284201	-3.51864	Old KO down vs Old WT
42957	1458655_at	---	---	---	---	0.0408909	0.998256	0.295812	-3.38053	Young WT down vs Old WT	42957	---	---	---	---	0.0480366	0.440185	0.262509	-3.80939	Old KO down vs Old WT
39362	1455060_at	27041	G3bp1	Ras-GTPase-activating protein SH3-domain binding protein 1	NM_013716	0.0101389	0.998256	0.303001	-3.30032	Young WT down vs Old WT	39362	27041	G3bp1	Ras-GTPase-activating protein SH3-domain binding protein 1	NM_013716	0.04108	0.420681	0.39136	-2.55519	Old KO down vs Old WT
3583	1419245_at	68365	Rab14	RAB14, member RAS oncogene family	NM_026697	0.000167581	0.463422	0.306941	-3.25795	Young WT down vs Old WT	3583	68365	Rab14	RAB14, member RAS oncogene family	NM_026697	0.000267105	0.188183	0.290249	-3.44532	Old KO down vs Old WT
28287	1443974_at	227120	Plcl1	phospholipase C-like 1	NM_001114663	0.00299603	0.998256	0.314548	-3.17917	Young WT down vs Old WT	28287	227120	Plcl1	phospholipase C-like 1	NM_001114663	0.0141548	0.337304	0.400011	-2.49993	Old KO down vs Old WT
42741	1458439_a_at	224170	Dzip3	DAZ interacting protein 3, zinc finger	NM_001110017 /// NM_027341	0.0272747	0.998256	0.318373	-3.14097	Young WT down vs Old WT	42741	224170	Dzip3	DAZ interacting protein 3, zinc finger	NM_001110017 /// NM_027341	0.0107878	0.321988	0.183793	-5.44091	Old KO down vs Old WT
33738	1449431_at	22068	Trpc6	transient receptor potential cation channel, subfamily C, member 6	NM_013838	0.0040941	0.998256	0.321475	-3.11066	Young WT down vs Old WT	33738	22068	Trpc6	transient receptor potential cation channel, subfamily C, member 6	NM_013838	0.0131143	0.334623	0.373193	-2.67958	Old KO down vs Old WT
29124	1444811_at	69276	Sec62	SEC62 homolog (S. cerevisiae)	NM_027016	0.0182495	0.998256	0.323093	-3.09508	Young WT down vs Old WT	29124	69276	Sec62	SEC62 homolog (S. cerevisiae)	NM_027016	0.0470759	0.437922	0.371184	-2.69408	Old KO down vs Old WT
8454	1424141_at	207304	Hectd1	HECT domain containing 1	NM_144788	0.00282258	0.998256	0.324192	-3.08459	Young WT down vs Old WT	8454	207304	Hectd1	HECT domain containing 1	NM_144788	0.030976	0.402291	0.491733	-2.03362	Old KO down vs Old WT
10299	1425986_a_at	114893	Dcun1d1	DCN1, defective in cullin neddylation 1, domain containing 1 (S. cerevisiae)	NM_033623	0.00440626	0.998256	0.330515	-3.02558	Young WT down vs Old WT	10299	114893	Dcun1d1	DCN1, defective in cullin neddylation 1, domain containing 1 (S. cerevisiae)	NM_033623	0.0154023	0.341863	0.391379	-2.55507	Old KO down vs Old WT
1601	1417263_at	19225	Ptgs2	prostaglandin-endoperoxide synthase 2	NM_011198	0.00549555	0.998256	0.3324	-3.00842	Young WT down vs Old WT	1601	19225	Ptgs2	prostaglandin-endoperoxide synthase 2	NM_011198	0.0172361	0.352537	0.385034	-2.59717	Old KO down vs Old WT
36463	1452161_at	99929	Tiparp	TCDD-inducible poly(ADP-ribose) polymerase	NM_178892	0.0326671	0.998256	0.335723	-2.97864	Young WT down vs Old WT	36463	99929	Tiparp	TCDD-inducible poly(ADP-ribose) polymerase	NM_178892	0.035	0.408927	0.290883	-3.43781	Old KO down vs Old WT
8738	1424425_a_at	66902	Mtap	methylthioadenosine phosphorylase	NM_024433	0.00992464	0.998256	0.349696	-2.85963	Young WT down vs Old WT	8738	66902	Mtap	methylthioadenosine phosphorylase	NM_024433	0.00685425	0.294107	0.264693	-3.77796	Old KO down vs Old WT
36553	1452251_at	26422	Nbea	neurobeachin	NM_030595	0.00262094	0.998256	0.351608	-2.84408	Young WT down vs Old WT	36553	26422	Nbea	neurobeachin	NM_030595	0.0147606	0.339765	0.451858	-2.21308	Old KO down vs Old WT
20333	1436020_at	101994	Zfp828	zinc finger protein 828	NM_181854	0.0285629	0.998256	0.352119	-2.83995	Young WT down vs Old WT	20333	101994	Zfp828	zinc finger protein 828	NM_181854	0.0355694	0.409971	0.322966	-3.0963	Old KO down vs Old WT
28301	1443988_at	170791	Rbm39	RNA binding motif protein 39	NM_133242	0.0200042	0.998256	0.352723	-2.83508	Young WT down vs Old WT	28301	170791	Rbm39	RNA binding motif protein 39	NM_133242	0.0318949	0.402291	0.348237	-2.87161	Old KO down vs Old WT
27559	1443246_at	75619	Fastkd2	FAST kinase domains 2	NM_172422	0.00722167	0.998256	0.354684	-2.81941	Young WT down vs Old WT	27559	75619	Fastkd2	FAST kinase domains 2	NM_172422	0.0128096	0.33275	0.354537	-2.82058	Old KO down vs Old WT
21608	1437295_at	109333	Pkn2	protein kinase N2	NM_178654	0.0435817	0.998256	0.354737	-2.81899	Young WT down vs Old WT	21608	109333	Pkn2	protein kinase N2	NM_178654	0.0447499	0.432891	0.305174	-3.27682	Old KO down vs Old WT
1350	1417012_at	15529	Sdc2	syndecan 2	NM_008304	0.000172114	0.463422	0.354762	-2.81879	Young WT down vs Old WT	1350	15529	Sdc2	syndecan 2	NM_008304	0.000979769	0.201842	0.437455	-2.28595	Old KO down vs Old WT
39221	1454919_at	18108	Nmt2	N-myristoyltransferase 2	NM_008708	0.0137099	0.998256	0.357639	-2.79612	Young WT down vs Old WT	39221	18108	Nmt2	N-myristoyltransferase 2	NM_008708	0.0232402	0.375572	0.356849	-2.8023	Old KO down vs Old WT
16916	1432603_at	268903	Nrip1	nuclear receptor interacting protein 1	NM_173440	0.0171295	0.998256	0.357937	-2.79379	Young WT down vs Old WT	16916	268903	Nrip1	nuclear receptor interacting protein 1	NM_173440	0.0287101	0.394052	0.357592	-2.79648	Old KO down vs Old WT
37402	1453100_at	---	---	---	---	0.0287455	0.998256	0.362708	-2.75704	Young WT down vs Old WT	37402	---	---	---	---	0.0102196	0.316998	0.213377	-4.68654	Old KO down vs Old WT
21958	1437645_at	223922	Atf7	activating transcription factor 7	NM_146065	0.0248418	0.998256	0.368742	-2.71192	Young WT down vs Old WT	21958	223922	Atf7	activating transcription factor 7	NM_146065	0.0148311	0.339765	0.265832	-3.76177	Old KO down vs Old WT
5294	1420981_a_at	16911	Lmo4	LIM domain only 4	NM_001161769 /// NM_001161770 /// NM_010723	0.0498221	0.998256	0.368769	-2.71172	Young WT down vs Old WT	5294	16911	Lmo4	LIM domain only 4	NM_001161769 /// NM_001161770 /// NM_010723	0.0177671	0.35614	0.211168	-4.73556	Old KO down vs Old WT
41944	1457642_at	72668	2810030E01Rik	RIKEN cDNA 2810030E01 gene	NM_028317	0.0321912	0.998256	0.371043	-2.69511	Young WT down vs Old WT	41944	72668	2810030E01Rik	RIKEN cDNA 2810030E01 gene	NM_028317	0.0492124	0.442666	0.365875	-2.73318	Old KO down vs Old WT
3706	1419368_a_at	56515	Rnf138	ring finger protein 138	NM_019706 /// NM_207623	0.0118422	0.998256	0.376386	-2.65684	Young WT down vs Old WT	3706	56515	Rnf138	ring finger protein 138	NM_019706 /// NM_207623	0.0146288	0.339225	0.343584	-2.9105	Old KO down vs Old WT
6321	1422008_a_at	11828	Aqp3	aquaporin 3	NM_016689	0.0125082	0.998256	0.37892	-2.63908	Young WT down vs Old WT	6321	11828	Aqp3	aquaporin 3	NM_016689	0.0317214	0.402291	0.419338	-2.38471	Old KO down vs Old WT
27605	1443292_at	---	---	---	---	0.0164153	0.998256	0.389111	-2.56996	Young WT down vs Old WT	27605	---	---	---	---	0.0192881	0.360073	0.35212	-2.83994	Old KO down vs Old WT
27676	1443363_at	---	---	---	---	0.00667002	0.998256	0.389375	-2.56822	Young WT down vs Old WT	27676	---	---	---	---	0.00511989	0.269595	0.313372	-3.1911	Old KO down vs Old WT
19198	1434885_at	101685	Spty2d1	SPT2, Suppressor of Ty, domain containing 1 (S. cerevisiae)	NM_175318	0.00300184	0.998256	0.393081	-2.54401	Young WT down vs Old WT	19198	101685	Spty2d1	SPT2, Suppressor of Ty, domain containing 1 (S. cerevisiae)	NM_175318	0.000363006	0.188183	0.180429	-5.54236	Old KO down vs Old WT
29055	1444742_at	---	---	---	---	0.00693723	0.998256	0.394685	-2.53367	Young WT down vs Old WT	29055	---	---	---	---	0.0250058	0.378784	0.463262	-2.15861	Old KO down vs Old WT
1821	1417483_at	80859	Nfkbiz	nuclear factor of kappa light polypeptide gene enhancer in B-cells inhibitor, zeta	NM_001159394 /// NM_001159395 /// NM_030612	0.0309426	0.998256	0.395727	-2.52699	Young WT down vs Old WT	1821	80859	Nfkbiz	nuclear factor of kappa light polypeptide gene enhancer in B-cells inhibitor, zeta	NM_001159394 /// NM_001159395 /// NM_030612	0.0144232	0.338522	0.266987	-3.74549	Old KO down vs Old WT
37631	1453329_s_at	432450	Nkain2	Na+/K+ transporting ATPase interacting 2	NM_001013411 /// NM_001025286	0.00133792	0.914267	0.395841	-2.52627	Young WT down vs Old WT	37631	432450	Nkain2	Na+/K+ transporting ATPase interacting 2	NM_001013411 /// NM_001025286	0.00607205	0.283788	0.469185	-2.13135	Old KO down vs Old WT
13913	1429600_at	665563	Mthfd2l	methylenetetrahydrofolate dehydrogenase (NADP+ dependent) 2-like	NM_026788	0.00347681	0.998256	0.399424	-2.50361	Young WT down vs Old WT	13913	665563	Mthfd2l	methylenetetrahydrofolate dehydrogenase (NADP+ dependent) 2-like	NM_026788	0.0385565	0.415119	0.566407	-1.76551	Old KO down vs Old WT
44733	1460434_at	67391	Fundc2	FUN14 domain containing 2	NM_026126	0.0267021	0.998256	0.400165	-2.49897	Young WT down vs Old WT	44733	67391	Fundc2	FUN14 domain containing 2	NM_026126	0.0103074	0.317076	0.255906	-3.90768	Old KO down vs Old WT
30833	1446520_at	60367	Il1rapl2	interleukin 1 receptor accessory protein-like 2	NM_030688	0.00132799	0.914267	0.401217	-2.49241	Young WT down vs Old WT	30833	60367	Il1rapl2	interleukin 1 receptor accessory protein-like 2	NM_030688	0.0092381	0.31177	0.51073	-1.95798	Old KO down vs Old WT
5909	1421596_s_at	15061	H28	histocompatibility 28	NM_031367	0.00156141	0.978072	0.405719	-2.46476	Young WT down vs Old WT	5909	15061	H28	histocompatibility 28	NM_031367	0.00630542	0.286776	0.469854	-2.12832	Old KO down vs Old WT
1520	1417182_at	56445	Dnaja2	DnaJ (Hsp40) homolog, subfamily A, member 2	NM_019794	0.00407386	0.998256	0.406173	-2.462	Young WT down vs Old WT	1520	56445	Dnaja2	DnaJ (Hsp40) homolog, subfamily A, member 2	NM_019794	0.0100692	0.315641	0.433421	-2.30723	Old KO down vs Old WT
34355	1450053_at	16563	Kif2a	kinesin family member 2A	NM_001145779 /// NM_008442	0.00291915	0.998256	0.408498	-2.448	Young WT down vs Old WT	34355	16563	Kif2a	kinesin family member 2A	NM_001145779 /// NM_008442	0.00126341	0.208722	0.287338	-3.48023	Old KO down vs Old WT
36064	1451762_a_at	16561	Kif1b	kinesin family member 1B	NM_008441 /// NM_207682	0.00344729	0.998256	0.409439	-2.44237	Young WT down vs Old WT	36064	16561	Kif1b	kinesin family member 1B	NM_008441 /// NM_207682	0.0142987	0.33799	0.482546	-2.07234	Old KO down vs Old WT
33607	1449300_at	80281	Cttnbp2nl	CTTNBP2 N-terminal like	NM_001163332 /// NM_001163333 /// NM_030249	0.00558868	0.998256	0.414967	-2.40983	Young WT down vs Old WT	33607	80281	Cttnbp2nl	CTTNBP2 N-terminal like	NM_001163332 /// NM_001163333 /// NM_030249	0.00486632	0.268657	0.350091	-2.8564	Old KO down vs Old WT
22862	1438549_a_at	27364	Srr	serine racemase	NM_001163311 /// NM_013761	0.0122513	0.998256	0.415069	-2.40924	Young WT down vs Old WT	22862	27364	Srr	serine racemase	NM_001163311 /// NM_013761	0.00685076	0.294107	0.309269	-3.23343	Old KO down vs Old WT
13723	1429410_at	223527	Eny2	enhancer of yellow 2 homolog (Drosophila)	NM_175009	0.00425036	0.998256	0.416509	-2.40091	Young WT down vs Old WT	13723	223527	Eny2	enhancer of yellow 2 homolog (Drosophila)	NM_175009	0.0310532	0.402291	0.545395	-1.83353	Old KO down vs Old WT
7671	1423358_at	107522	Ece2	endothelin converting enzyme 2	NM_025462 /// NM_139293 /// NM_177940 /// NM_177941 /// NM_177942	0.000426105	0.74334	0.417066	-2.3977	Young WT down vs Old WT	7671	107522	Ece2	endothelin converting enzyme 2	NM_025462 /// NM_139293 /// NM_177940 /// NM_177941 /// NM_177942	0.00076494	0.194503	0.410301	-2.43724	Old KO down vs Old WT
8532	1424219_at	217038	Mrm1	mitochondrial rRNA methyltransferase 1 homolog (S. cerevisiae)	NM_145433	0.0186686	0.998256	0.419264	-2.38513	Young WT down vs Old WT	8532	217038	Mrm1	mitochondrial rRNA methyltransferase 1 homolog (S. cerevisiae)	NM_145433	0.027998	0.393035	0.407858	-2.45183	Old KO down vs Old WT
15567	1431254_at	74901	Kbtbd11	kelch repeat and BTB (POZ) domain containing 11	NM_029116	0.00707967	0.998256	0.427875	-2.33713	Young WT down vs Old WT	15567	74901	Kbtbd11	kelch repeat and BTB (POZ) domain containing 11	NM_029116	0.00949526	0.312848	0.401783	-2.4889	Old KO down vs Old WT
3529	1419191_at	15259	Hipk3	homeodomain interacting protein kinase 3	NM_001145824 /// NM_010434	0.0345535	0.998256	0.42896	-2.33122	Young WT down vs Old WT	3529	15259	Hipk3	homeodomain interacting protein kinase 3	NM_001145824 /// NM_010434	0.0260669	0.383889	0.346253	-2.88806	Old KO down vs Old WT
8802	1424489_a_at	66966	Trit1	tRNA isopentenyltransferase 1	NM_025873	0.0357803	0.998256	0.429563	-2.32795	Young WT down vs Old WT	8802	66966	Trit1	tRNA isopentenyltransferase 1	NM_025873	0.022822	0.373746	0.329383	-3.03598	Old KO down vs Old WT
44228	1459928_at	212391	Lcor	ligand dependent nuclear receptor corepressor	NM_172154	0.0188986	0.998256	0.43019	-2.32455	Young WT down vs Old WT	44228	212391	Lcor	ligand dependent nuclear receptor corepressor	NM_172154	0.0254153	0.3817	0.407571	-2.45356	Old KO down vs Old WT
7590	1423277_at	19272	Ptprk	protein tyrosine phosphatase, receptor type, K	NM_008983	0.000317884	0.676749	0.430806	-2.32123	Young WT down vs Old WT	7590	19272	Ptprk	protein tyrosine phosphatase, receptor type, K	NM_008983	0.00257123	0.238923	0.539722	-1.8528	Old KO down vs Old WT
3114	1418776_at	76074	Gbp8	guanylate-binding protein 8	NM_029509	0.0166314	0.998256	0.431967	-2.31499	Young WT down vs Old WT	3114	76074	Gbp8	guanylate-binding protein 8	NM_029509	0.0272383	0.389993	0.429007	-2.33097	Old KO down vs Old WT
6645	1422332_at	15964 /// 15965	Ifna11 /// Ifna2	interferon alpha 11 /// interferon alpha 2	NM_008333 /// NM_010503	0.0313723	0.998256	0.432354	-2.31292	Young WT down vs Old WT	6645	15964 /// 15965	Ifna11 /// Ifna2	interferon alpha 11 /// interferon alpha 2	NM_008333 /// NM_010503	0.0404378	0.420084	0.407611	-2.45332	Old KO down vs Old WT
1296	1416958_at	353187	Nr1d2	nuclear receptor subfamily 1, group D, member 2	NM_011584	0.00889692	0.998256	0.433712	-2.30568	Young WT down vs Old WT	1296	353187	Nr1d2	nuclear receptor subfamily 1, group D, member 2	NM_011584	0.0225181	0.372272	0.469171	-2.13142	Old KO down vs Old WT
324	1415986_at	12727	Clcn4-2	chloride channel 4-2	NM_011334	0.00225752	0.998256	0.4355	-2.29621	Young WT down vs Old WT	324	12727	Clcn4-2	chloride channel 4-2	NM_011334	0.00445033	0.267628	0.439928	-2.2731	Old KO down vs Old WT
30359	1446046_at	---	---	---	---	0.000247479	0.558078	0.439972	-2.27287	Young WT down vs Old WT	30359	---	---	---	---	0.000663827	0.194503	0.463536	-2.15733	Old KO down vs Old WT
38959	1454657_s_at	78689	Naa35	N(alpha)-acetyltransferase 35, NatC auxiliary subunit	NM_030153	0.0250368	0.998256	0.442436	-2.26021	Young WT down vs Old WT	38959	78689	Naa35	N(alpha)-acetyltransferase 35, NatC auxiliary subunit	NM_030153	0.0161372	0.344684	0.345954	-2.89056	Old KO down vs Old WT
13472	1429159_at	209378	Itih5	inter-alpha (globulin) inhibitor H5	NM_172471	0.021174	0.998256	0.444938	-2.24751	Young WT down vs Old WT	13472	209378	Itih5	inter-alpha (globulin) inhibitor H5	NM_172471	0.0237142	0.37722	0.404046	-2.47496	Old KO down vs Old WT
20030	1435717_at	66500	Slc30a7	solute carrier family 30 (zinc transporter), member 7	NM_023214	0.0020721	0.998256	0.445451	-2.24491	Young WT down vs Old WT	20030	66500	Slc30a7	solute carrier family 30 (zinc transporter), member 7	NM_023214	0.00353844	0.253857	0.437547	-2.28547	Old KO down vs Old WT
5512	1421199_at	23859	Dlg2	discs, large homolog 2 (Drosophila)	NM_011807	0.000330114	0.676749	0.447137	-2.23645	Young WT down vs Old WT	5512	23859	Dlg2	discs, large homolog 2 (Drosophila)	NM_011807	0.00123719	0.206433	0.496803	-2.01287	Old KO down vs Old WT
39959	1455657_at	233789	Smg1	SMG1 homolog, phosphatidylinositol 3-kinase-related kinase (C. elegans)	NM_001031814	0.0185231	0.998256	0.447365	-2.23531	Young WT down vs Old WT	39959	233789	Smg1	SMG1 homolog, phosphatidylinositol 3-kinase-related kinase (C. elegans)	NM_001031814	0.0141451	0.337304	0.368761	-2.71178	Old KO down vs Old WT
18812	1434499_a_at	16832	Ldhb	lactate dehydrogenase B	NM_008492	0.0332753	0.998256	0.453841	-2.20341	Young WT down vs Old WT	18812	16832	Ldhb	lactate dehydrogenase B	NM_008492	0.00192731	0.227938	0.155547	-6.4289	Old KO down vs Old WT
2356	1418018_at	12874	Cpd	carboxypeptidase D	NM_007754	0.00873782	0.998256	0.455347	-2.19613	Young WT down vs Old WT	2356	12874	Cpd	carboxypeptidase D	NM_007754	0.00668144	0.293191	0.379048	-2.63819	Old KO down vs Old WT
38195	1453893_at	71071	4933412O06Rik	RIKEN cDNA 4933412O06 gene	---	0.000682373	0.750627	0.457098	-2.18772	Young WT down vs Old WT	38195	71071	4933412O06Rik	RIKEN cDNA 4933412O06 gene	---	0.00348649	0.253215	0.533035	-1.87605	Old KO down vs Old WT
2239	1417901_a_at	15893	Ica1	islet cell autoantigen 1	NM_010492	0.015224	0.998256	0.460009	-2.17387	Young WT down vs Old WT	2239	15893	Ica1	islet cell autoantigen 1	NM_010492	0.0281771	0.393044	0.46888	-2.13274	Old KO down vs Old WT
13264	1428951_at	70930	Nol8	nucleolar protein 8	NM_001081350	0.00345044	0.998256	0.462195	-2.16359	Young WT down vs Old WT	13264	70930	Nol8	nucleolar protein 8	NM_001081350	0.0307044	0.402091	0.600136	-1.66629	Old KO down vs Old WT
44159	1459857_at	237898	Usp32	ubiquitin specific peptidase 32	NM_001029934	0.00219266	0.998256	0.464125	-2.15459	Young WT down vs Old WT	44159	237898	Usp32	ubiquitin specific peptidase 32	NM_001029934	0.00360524	0.255097	0.453296	-2.20606	Old KO down vs Old WT
19793	1435480_at	109880	Braf	Braf transforming gene	NM_139294	0.0206897	0.998256	0.467521	-2.13894	Young WT down vs Old WT	19793	109880	Braf	Braf transforming gene	NM_139294	0.0238544	0.37722	0.429965	-2.32577	Old KO down vs Old WT
24459	1440146_at	271564	Vps13a	vacuolar protein sorting 13A (yeast)	NM_173028	0.00631653	0.998256	0.467725	-2.13801	Young WT down vs Old WT	24459	271564	Vps13a	vacuolar protein sorting 13A (yeast)	NM_173028	0.00666712	0.293074	0.420608	-2.37751	Old KO down vs Old WT
19234	1434921_at	21907	Nr2e1	nuclear receptor subfamily 2, group E, member 1	NM_152229	0.00520731	0.998256	0.474042	-2.10952	Young WT down vs Old WT	19234	21907	Nr2e1	nuclear receptor subfamily 2, group E, member 1	NM_152229	0.0192438	0.360048	0.537969	-1.85884	Old KO down vs Old WT
19117	1434804_at	75914	Exoc6b	exocyst complex component 6B	NM_177077	0.00498889	0.998256	0.474474	-2.1076	Young WT down vs Old WT	19117	75914	Exoc6b	exocyst complex component 6B	NM_177077	0.0301051	0.40027	0.582315	-1.71728	Old KO down vs Old WT
19388	1435075_at	71900	Tmem106b	transmembrane protein 106B	NM_027992	0.0164616	0.998256	0.47671	-2.09771	Young WT down vs Old WT	19388	71900	Tmem106b	transmembrane protein 106B	NM_027992	0.00153894	0.217466	0.221483	-4.51502	Old KO down vs Old WT
34679	1450377_at	21825	Thbs1	thrombospondin 1	NM_011580	0.00452688	0.998256	0.477018	-2.09636	Young WT down vs Old WT	34679	21825	Thbs1	thrombospondin 1	NM_011580	0.00305056	0.248702	0.391912	-2.5516	Old KO down vs Old WT
26778	1442465_s_at	20744	Strbp	spermatid perinuclear RNA binding protein	NM_009261	0.00458923	0.998256	0.477029	-2.09631	Young WT down vs Old WT	26778	20744	Strbp	spermatid perinuclear RNA binding protein	NM_009261	0.00423669	0.267617	0.418588	-2.38898	Old KO down vs Old WT
38321	1454019_at	100036523	LOC100036523	hypothetical LOC100036523	XR_106456 /// XR_107963	0.0238179	0.998256	0.477113	-2.09594	Young WT down vs Old WT	38321	100036523	LOC100036523	hypothetical LOC100036523	XR_106456 /// XR_107963	0.0155056	0.342132	0.382926	-2.61147	Old KO down vs Old WT
28341	1444028_s_at	105445	Dock9	dedicator of cytokinesis 9	NM_001081039 /// NM_001128307 /// NM_001128308 /// NM_134074	0.00639028	0.998256	0.479876	-2.08387	Young WT down vs Old WT	28341	105445	Dock9	dedicator of cytokinesis 9	NM_001081039 /// NM_001128307 /// NM_001128308 /// NM_134074	0.0124998	0.33128	0.487938	-2.04944	Old KO down vs Old WT
16117	1431804_a_at	20687	Sp3	trans-acting transcription factor 3	NM_001018042 /// NM_001098425	0.0173357	0.998256	0.482459	-2.07272	Young WT down vs Old WT	16117	20687	Sp3	trans-acting transcription factor 3	NM_001018042 /// NM_001098425	0.0279472	0.393035	0.478279	-2.09083	Old KO down vs Old WT
40079	1455777_x_at	15488	Hsd17b4	hydroxysteroid (17-beta) dehydrogenase 4	NM_008292	0.0170984	0.998256	0.484905	-2.06226	Young WT down vs Old WT	40079	15488	Hsd17b4	hydroxysteroid (17-beta) dehydrogenase 4	NM_008292	0.0146023	0.339123	0.418388	-2.39013	Old KO down vs Old WT
39537	1455235_x_at	16832	Ldhb	lactate dehydrogenase B	NM_008492	0.013053	0.998256	0.486959	-2.05356	Young WT down vs Old WT	39537	16832	Ldhb	lactate dehydrogenase B	NM_008492	0.00491225	0.268657	0.347471	-2.87794	Old KO down vs Old WT
22863	1438550_x_at	27364	Srr	serine racemase	NM_001163311 /// NM_013761	0.0301943	0.998256	0.488207	-2.04831	Young WT down vs Old WT	22863	27364	Srr	serine racemase	NM_001163311 /// NM_013761	0.0174873	0.354256	0.38144	-2.62164	Old KO down vs Old WT
7583	1423270_at	83814	Nedd4l	neural precursor cell expressed, developmentally down-regulated gene 4-like	NM_001114386 /// NM_031881	0.00366814	0.998256	0.488699	-2.04625	Young WT down vs Old WT	7583	83814	Nedd4l	neural precursor cell expressed, developmentally down-regulated gene 4-like	NM_001114386 /// NM_031881	0.0170134	0.350695	0.567692	-1.76152	Old KO down vs Old WT
34652	1450350_a_at	81703	Jdp2	Jun dimerization protein 2	NM_030887	0.00130687	0.914267	0.491546	-2.0344	Young WT down vs Old WT	34652	81703	Jdp2	Jun dimerization protein 2	NM_030887	0.00437274	0.267628	0.535964	-1.8658	Old KO down vs Old WT
11748	1427435_at	---	---	---	---	0.00494764	0.998256	0.491858	-2.03311	Young WT down vs Old WT	11748	---	---	---	---	0.0118483	0.329247	0.516146	-1.93744	Old KO down vs Old WT
23141	1438828_at	192786	Rapgef6	Rap guanine nucleotide exchange factor (GEF) 6	NM_175258	0.00702575	0.998256	0.493209	-2.02754	Young WT down vs Old WT	23141	192786	Rapgef6	Rap guanine nucleotide exchange factor (GEF) 6	NM_175258	0.00374352	0.258775	0.387632	-2.57977	Old KO down vs Old WT
36652	1452350_at	78656	Brd8	bromodomain containing 8	NM_030147	0.0415295	0.998256	0.494079	-2.02397	Young WT down vs Old WT	36652	78656	Brd8	bromodomain containing 8	NM_030147	0.0314773	0.402291	0.412837	-2.42227	Old KO down vs Old WT
14848	1430535_at	72033	Tsc22d2	TSC22 domain family, member 2	NM_001081229	0.0153327	0.998256	0.495866	-2.01667	Young WT down vs Old WT	14848	72033	Tsc22d2	TSC22 domain family, member 2	NM_001081229	0.000532566	0.194503	0.171345	-5.8362	Old KO down vs Old WT
10603	1426290_at	66254	Dimt1	DIM1 dimethyladenosine transferase 1-like (S. cerevisiae)	NM_025447	0.0156337	0.998256	0.496238	-2.01516	Young WT down vs Old WT	10603	66254	Dimt1	DIM1 dimethyladenosine transferase 1-like (S. cerevisiae)	NM_025447	0.0294467	0.398702	0.50683	-1.97305	Old KO down vs Old WT
39192	1454890_at	27494	Amot	angiomotin	NM_153319	0.0333849	0.998256	0.49694	-2.01232	Young WT down vs Old WT	39192	27494	Amot	angiomotin	NM_153319	0.0426267	0.425768	0.472388	-2.1169	Old KO down vs Old WT
4953	1420640_at	57748	Jmy	junction-mediating and regulatory protein	NM_021310	0.0171898	0.998256	0.497329	-2.01074	Young WT down vs Old WT	4953	57748	Jmy	junction-mediating and regulatory protein	NM_021310	0.00830965	0.307216	0.378484	-2.64212	Old KO down vs Old WT
12502	1428189_at	66648	5730494M16Rik	RIKEN cDNA 5730494M16 gene	NM_001004361 /// NM_001142697 /// NM_001142698	0.00398792	0.998256	0.498713	-2.00516	Young WT down vs Old WT	12502	66648	5730494M16Rik	RIKEN cDNA 5730494M16 gene	NM_001004361 /// NM_001142697 /// NM_001142698	0.00851272	0.308461	0.511793	-1.95391	Old KO down vs Old WT
682	1416344_at	16784	Lamp2	lysosomal-associated membrane protein 2	NM_001017959 /// NM_010685	0.0056229	0.998256	0.499963	-2.00015	Young WT down vs Old WT	682	16784	Lamp2	lysosomal-associated membrane protein 2	NM_001017959 /// NM_010685	0.0274601	0.391057	0.587915	-1.70093	Old KO down vs Old WT
28270	1443957_at	330938	Dixdc1	DIX domain containing 1	NM_178118	0.0124617	0.998256	0.503266	-1.98702	Young WT down vs Old WT	28270	330938	Dixdc1	DIX domain containing 1	NM_178118	0.0170608	0.351165	0.481761	-2.07572	Old KO down vs Old WT
1073	1416735_at	11886	Asah1	N-acylsphingosine amidohydrolase 1	NM_019734	0.00405971	0.998256	0.504801	-1.98098	Young WT down vs Old WT	1073	11886	Asah1	N-acylsphingosine amidohydrolase 1	NM_019734	0.0394188	0.418282	0.646623	-1.5465	Old KO down vs Old WT
10127	1425814_a_at	54598	Calcrl	calcitonin receptor-like	NM_018782	0.0089035	0.998256	0.505884	-1.97674	Young WT down vs Old WT	10127	54598	Calcrl	calcitonin receptor-like	NM_018782	0.0199088	0.363007	0.527983	-1.894	Old KO down vs Old WT
29199	1444886_at	66884	Appbp2	amyloid beta precursor protein (cytoplasmic tail) binding protein 2	NM_025825	0.00385662	0.998256	0.506659	-1.97371	Young WT down vs Old WT	29199	66884	Appbp2	amyloid beta precursor protein (cytoplasmic tail) binding protein 2	NM_025825	0.0241999	0.377549	0.610157	-1.63892	Old KO down vs Old WT
32540	1448233_at	19122	Prnp	prion protein	NM_011170	0.00307936	0.998256	0.507346	-1.97104	Young WT down vs Old WT	32540	19122	Prnp	prion protein	NM_011170	0.00799952	0.303604	0.535314	-1.86806	Old KO down vs Old WT
706	1416368_at	14860	Gsta4	glutathione S-transferase, alpha 4	NM_010357	0.0213152	0.998256	0.50745	-1.97064	Young WT down vs Old WT	706	14860	Gsta4	glutathione S-transferase, alpha 4	NM_010357	0.0144918	0.33878	0.419551	-2.3835	Old KO down vs Old WT
42170	1457868_at	---	---	---	---	0.0158402	0.998256	0.508578	-1.96626	Young WT down vs Old WT	42170	---	---	---	---	0.0120861	0.329789	0.43274	-2.31086	Old KO down vs Old WT
11231	1426918_at	16412	Itgb1	integrin beta 1 (fibronectin receptor beta)	NM_010578	0.0202213	0.998256	0.508886	-1.96508	Young WT down vs Old WT	11231	16412	Itgb1	integrin beta 1 (fibronectin receptor beta)	NM_010578	0.0238179	0.37722	0.474461	-2.10766	Old KO down vs Old WT
21560	1437247_at	14284	Fosl2	fos-like antigen 2	NM_008037	0.00779748	0.998256	0.510723	-1.95801	Young WT down vs Old WT	21560	14284	Fosl2	fos-like antigen 2	NM_008037	0.00633946	0.286776	0.44223	-2.26127	Old KO down vs Old WT
3289	1418951_at	378431	Txlnb	taxilin beta	NM_138628	0.00256125	0.998256	0.511147	-1.95638	Young WT down vs Old WT	3289	378431	Txlnb	taxilin beta	NM_138628	0.00491363	0.268657	0.513548	-1.94724	Old KO down vs Old WT
12472	1428159_s_at	70316	Ndufab1	NADH dehydrogenase (ubiquinone) 1, alpha/beta subcomplex, 1	NM_028177	0.00462993	0.998256	0.513162	-1.9487	Young WT down vs Old WT	12472	70316	Ndufab1	NADH dehydrogenase (ubiquinone) 1, alpha/beta subcomplex, 1	NM_028177	0.0116051	0.327125	0.54041	-1.85045	Old KO down vs Old WT
36134	1451832_at	75458	Cklf	chemokine-like factor	NM_001037841 /// NM_029295	0.0126986	0.998256	0.514383	-1.94407	Young WT down vs Old WT	36134	75458	Cklf	chemokine-like factor	NM_001037841 /// NM_029295	0.0110553	0.323661	0.451448	-2.21509	Old KO down vs Old WT
41299	1456997_at	---	---	---	---	0.0122644	0.998256	0.515319	-1.94055	Young WT down vs Old WT	41299	---	---	---	---	0.0202089	0.364125	0.511245	-1.95601	Old KO down vs Old WT
23380	1439067_at	52855	Lair1	leukocyte-associated Ig-like receptor 1	NM_001113474 /// NM_178611	0.0234361	0.998256	0.515528	-1.93976	Young WT down vs Old WT	23380	52855	Lair1	leukocyte-associated Ig-like receptor 1	NM_001113474 /// NM_178611	0.0271613	0.389993	0.480031	-2.0832	Old KO down vs Old WT
33516	1449209_a_at	17252	Rdh11	retinol dehydrogenase 11	NM_021557	0.00230347	0.998256	0.516777	-1.93507	Young WT down vs Old WT	33516	17252	Rdh11	retinol dehydrogenase 11	NM_021557	0.00243274	0.234442	0.470993	-2.12317	Old KO down vs Old WT
7955	1423642_at	227613	Tubb2c	tubulin, beta 2C	NM_146116	0.00507968	0.998256	0.517688	-1.93166	Young WT down vs Old WT	7955	227613	Tubb2c	tubulin, beta 2C	NM_146116	0.0237447	0.37722	0.598656	-1.67041	Old KO down vs Old WT
8971	1424658_at	216965	Taok1	TAO kinase 1	NM_144825	0.00949148	0.998256	0.517794	-1.93127	Young WT down vs Old WT	8971	216965	Taok1	TAO kinase 1	NM_144825	0.000255716	0.188183	0.180864	-5.52902	Old KO down vs Old WT
22754	1438441_at	320614	A330033J07Rik	RIKEN cDNA A330033J07 gene	XR_105535	0.00803836	0.998256	0.517906	-1.93085	Young WT down vs Old WT	22754	320614	A330033J07Rik	RIKEN cDNA A330033J07 gene	XR_105535	0.0344893	0.408747	0.597836	-1.6727	Old KO down vs Old WT
36530	1452228_at	67581	Tbc1d23	TBC1 domain family, member 23	NM_026254	0.0170964	0.998256	0.521436	-1.91778	Young WT down vs Old WT	36530	67581	Tbc1d23	TBC1 domain family, member 23	NM_026254	0.00166852	0.22133	0.268598	-3.72303	Old KO down vs Old WT
38220	1453918_at	320924	Ccbe1	collagen and calcium binding EGF domains 1	NM_178793	0.000408202	0.74334	0.521568	-1.91729	Young WT down vs Old WT	38220	320924	Ccbe1	collagen and calcium binding EGF domains 1	NM_178793	0.00200147	0.227938	0.587526	-1.70205	Old KO down vs Old WT
27960	1443647_at	---	---	---	---	0.0148352	0.998256	0.521915	-1.91602	Young WT down vs Old WT	27960	---	---	---	---	0.0235323	0.376492	0.515362	-1.94038	Old KO down vs Old WT
20317	1436004_at	54651	Usp27x	ubiquitin specific peptidase 27, X chromosome	NM_019461	0.0486407	0.998256	0.523438	-1.91045	Young WT down vs Old WT	20317	54651	Usp27x	ubiquitin specific peptidase 27, X chromosome	NM_019461	0.0297579	0.399389	0.419975	-2.3811	Old KO down vs Old WT
18492	1434179_at	231051	Mll3	myeloid/lymphoid or mixed-lineage leukemia 3	NM_001081383	0.0305137	0.998256	0.523914	-1.90871	Young WT down vs Old WT	18492	231051	Mll3	myeloid/lymphoid or mixed-lineage leukemia 3	NM_001081383	0.0150409	0.340631	0.403698	-2.4771	Old KO down vs Old WT
3179	1418841_s_at	12537	Cdk11b	cyclin-dependent kinase 11B	NM_007661	0.0213441	0.998256	0.524433	-1.90682	Young WT down vs Old WT	3179	12537	Cdk11b	cyclin-dependent kinase 11B	NM_007661	0.0119387	0.329497	0.419289	-2.38499	Old KO down vs Old WT
13410	1429097_at	330812	Rnf150	ring finger protein 150	NM_177378	0.00308001	0.998256	0.527837	-1.89453	Young WT down vs Old WT	13410	330812	Rnf150	ring finger protein 150	NM_177378	0.0142148	0.337304	0.601191	-1.66336	Old KO down vs Old WT
41623	1457321_at	328330	D130037M23Rik	RIKEN cDNA D130037M23 gene	XM_001474094	0.00448797	0.998256	0.528502	-1.89214	Young WT down vs Old WT	41623	328330	D130037M23Rik	RIKEN cDNA D130037M23 gene	XM_001474094	0.0139765	0.337304	0.57312	-1.74483	Old KO down vs Old WT
38534	1454232_at	77272	9430027B09Rik	RIKEN cDNA 9430027B09 gene	---	0.0073408	0.998256	0.531057	-1.88304	Young WT down vs Old WT	38534	77272	9430027B09Rik	RIKEN cDNA 9430027B09 gene	---	0.0139145	0.337304	0.536762	-1.86302	Old KO down vs Old WT
9110	1424797_a_at	18741	Pitx2	paired-like homeodomain transcription factor 2	NM_001042502 /// NM_001042504 /// NM_011098	0.0129133	0.998256	0.532868	-1.87664	Young WT down vs Old WT	9110	18741	Pitx2	paired-like homeodomain transcription factor 2	NM_001042502 /// NM_001042504 /// NM_011098	0.00804774	0.304243	0.440995	-2.2676	Old KO down vs Old WT
2091	1417753_at	18764	Pkd2	polycystic kidney disease 2	NM_008861	0.025275	0.998256	0.53322	-1.8754	Young WT down vs Old WT	2091	18764	Pkd2	polycystic kidney disease 2	NM_008861	0.00964164	0.313258	0.391843	-2.55205	Old KO down vs Old WT
39410	1455108_at	26987	Eif4e2	eukaryotic translation initiation factor 4E member 2	NM_001039169 /// NM_001039170 /// NM_023314	0.0315292	0.998256	0.536386	-1.86433	Young WT down vs Old WT	39410	26987	Eif4e2	eukaryotic translation initiation factor 4E member 2	NM_001039169 /// NM_001039170 /// NM_023314	0.0220845	0.369311	0.45122	-2.21622	Old KO down vs Old WT
4136	1419798_at	75614	2610019E17Rik	RIKEN cDNA 2610019E17 gene	XR_105882 /// XR_107046	0.0338625	0.998256	0.536805	-1.86287	Young WT down vs Old WT	4136	75614	2610019E17Rik	RIKEN cDNA 2610019E17 gene	XR_105882 /// XR_107046	0.0357218	0.410523	0.49311	-2.02795	Old KO down vs Old WT
36487	1452185_at	320727	Ipo8	importin 8	NM_001081113	0.0103656	0.998256	0.536833	-1.86278	Young WT down vs Old WT	36487	320727	Ipo8	importin 8	NM_001081113	0.0170072	0.350695	0.531591	-1.88115	Old KO down vs Old WT
26667	1442354_at	319527	B230325K18Rik	RIKEN cDNA B230325K18 gene	XR_105167 /// XR_107954	0.0199514	0.998256	0.536835	-1.86277	Young WT down vs Old WT	26667	319527	B230325K18Rik	RIKEN cDNA B230325K18 gene	XR_105167 /// XR_107954	0.0268019	0.388429	0.51599	-1.93802	Old KO down vs Old WT
41002	1456700_x_at	17118	Marcks	myristoylated alanine rich protein kinase C substrate	NM_008538	0.0464918	0.998256	0.538901	-1.85563	Young WT down vs Old WT	41002	17118	Marcks	myristoylated alanine rich protein kinase C substrate	NM_008538	0.00994787	0.315641	0.334347	-2.9909	Old KO down vs Old WT
20164	1435851_at	56839	Lgi1	leucine-rich repeat LGI family, member 1	NM_020278	0.00620985	0.998256	0.53973	-1.85278	Young WT down vs Old WT	20164	56839	Lgi1	leucine-rich repeat LGI family, member 1	NM_020278	0.0448277	0.433029	0.658332	-1.51899	Old KO down vs Old WT
38314	1454012_a_at	67287	Parp6	poly (ADP-ribose) polymerase family, member 6	NM_029922	0.000603279	0.74334	0.542004	-1.845	Young WT down vs Old WT	38314	67287	Parp6	poly (ADP-ribose) polymerase family, member 6	NM_029922	0.000548815	0.194503	0.48592	-2.05795	Old KO down vs Old WT
37510	1453208_at	381820	2700089E24Rik	RIKEN cDNA 2700089E24 gene	NM_001163445	0.00537125	0.998256	0.542838	-1.84217	Young WT down vs Old WT	37510	381820	2700089E24Rik	RIKEN cDNA 2700089E24 gene	NM_001163445	0.0186494	0.357994	0.597194	-1.6745	Old KO down vs Old WT
28171	1443858_at	319236	9230105E10Rik	RIKEN cDNA 9230105E10 gene	NM_001146007 /// NM_175677	0.012345	0.998256	0.542858	-1.8421	Young WT down vs Old WT	28171	319236	9230105E10Rik	RIKEN cDNA 9230105E10 gene	NM_001146007 /// NM_175677	0.0137094	0.337304	0.503292	-1.98692	Old KO down vs Old WT
7136	1422823_at	13860	Eps8	epidermal growth factor receptor pathway substrate 8	NM_007945	0.00226403	0.998256	0.544155	-1.83771	Young WT down vs Old WT	7136	13860	Eps8	epidermal growth factor receptor pathway substrate 8	NM_007945	0.00275346	0.242749	0.51061	-1.95844	Old KO down vs Old WT
19255	1434942_at	66580	Esf1	ESF1, nucleolar pre-rRNA processing protein, homolog (S. cerevisiae)	NM_001081090	0.0184135	0.998256	0.54417	-1.83766	Young WT down vs Old WT	19255	66580	Esf1	ESF1, nucleolar pre-rRNA processing protein, homolog (S. cerevisiae)	NM_001081090	0.00235647	0.23205	0.313572	-3.18906	Old KO down vs Old WT
30196	1445883_at	19386	Ranbp2	RAN binding protein 2	NM_011240	0.00345993	0.998256	0.544409	-1.83685	Young WT down vs Old WT	30196	19386	Ranbp2	RAN binding protein 2	NM_011240	0.00745595	0.30094	0.556993	-1.79536	Old KO down vs Old WT
6969	1422656_at	19428	Rasl2-9-ps	RAS-like, family 2, locus 9, pseudogene	NM_009028	0.00561549	0.998256	0.545779	-1.83224	Young WT down vs Old WT	6969	19428	Rasl2-9-ps	RAS-like, family 2, locus 9, pseudogene	NM_009028	0.00726648	0.299293	0.518369	-1.92913	Old KO down vs Old WT
23868	1439555_at	109263	Rlf	rearranged L-myc fusion sequence	NM_001081013	0.00847692	0.998256	0.545936	-1.83172	Young WT down vs Old WT	23868	109263	Rlf	rearranged L-myc fusion sequence	NM_001081013	0.0154696	0.341867	0.549045	-1.82134	Old KO down vs Old WT
8048	1423735_a_at	225348	Wdr36	WD repeat domain 36	NM_001110015 /// NM_001110016 /// NM_144863	0.0383291	0.998256	0.546082	-1.83123	Young WT down vs Old WT	8048	225348	Wdr36	WD repeat domain 36	NM_001110015 /// NM_001110016 /// NM_144863	0.00275858	0.242749	0.253881	-3.93885	Old KO down vs Old WT
11528	1427215_at	233799	Acsm2	acyl-CoA synthetase medium-chain family member 2	NM_001177977 /// NM_001177978 /// NM_146197	0.0430196	0.998256	0.546764	-1.82894	Young WT down vs Old WT	11528	233799	Acsm2	acyl-CoA synthetase medium-chain family member 2	NM_001177977 /// NM_001177978 /// NM_146197	0.0404698	0.420084	0.49145	-2.0348	Old KO down vs Old WT
39426	1455124_at	101700	Trim68	tripartite motif-containing 68	NM_198012	0.0119498	0.998256	0.549047	-1.82134	Young WT down vs Old WT	39426	101700	Trim68	tripartite motif-containing 68	NM_198012	0.0195644	0.361179	0.544403	-1.83688	Old KO down vs Old WT
7047	1422734_a_at	17863	Myb	myeloblastosis oncogene	NM_010848	0.0421309	0.998256	0.550688	-1.81591	Young WT down vs Old WT	7047	17863	Myb	myeloblastosis oncogene	NM_010848	0.00825617	0.307216	0.341685	-2.92667	Old KO down vs Old WT
40627	1456325_at	216543	Cep68	centrosomal protein 68	NM_172260	0.00690136	0.998256	0.551493	-1.81326	Young WT down vs Old WT	40627	216543	Cep68	centrosomal protein 68	NM_172260	0.0034836	0.253215	0.44582	-2.24306	Old KO down vs Old WT
23407	1439094_at	67300	Cltc	clathrin, heavy polypeptide (Hc)	NM_001003908	0.00651229	0.998256	0.552686	-1.80935	Young WT down vs Old WT	23407	67300	Cltc	clathrin, heavy polypeptide (Hc)	NM_001003908	0.041309	0.421511	0.658988	-1.51748	Old KO down vs Old WT
29533	1445220_at	---	---	---	---	0.00439354	0.998256	0.553245	-1.80752	Young WT down vs Old WT	29533	---	---	---	---	0.0199605	0.363292	0.626479	-1.59622	Old KO down vs Old WT
2578	1418240_at	14469	Gbp2	guanylate binding protein 2	NM_010260	0.0349339	0.998256	0.553343	-1.8072	Young WT down vs Old WT	2578	14469	Gbp2	guanylate binding protein 2	NM_010260	0.0455157	0.435399	0.53247	-1.87804	Old KO down vs Old WT
33629	1449322_at	19243 /// 433406	Gm13363 /// Ptp4a1	protein tyrosine phosphatase 4a1-like /// protein tyrosine phosphatase 4a1	NM_011200 /// NR_002688	0.010699	0.998256	0.554009	-1.80502	Young WT down vs Old WT	33629	19243 /// 433406	Gm13363 /// Ptp4a1	protein tyrosine phosphatase 4a1-like /// protein tyrosine phosphatase 4a1	NM_011200 /// NR_002688	0.00699207	0.294783	0.46874	-2.13338	Old KO down vs Old WT
33698	1449391_at	22696	Zfp37	zinc finger protein 37	NM_009554	0.0253322	0.998256	0.554893	-1.80215	Young WT down vs Old WT	33698	22696	Zfp37	zinc finger protein 37	NM_009554	0.0425985	0.425617	0.557986	-1.79216	Old KO down vs Old WT
35751	1451449_at	66753	Erlec1	endoplasmic reticulum lectin 1	NM_025745	0.0370125	0.998256	0.554908	-1.8021	Young WT down vs Old WT	35751	66753	Erlec1	endoplasmic reticulum lectin 1	NM_025745	0.023893	0.37722	0.462078	-2.16413	Old KO down vs Old WT
35612	1451310_a_at	13039	Ctsl	cathepsin L	NM_009984	0.0264837	0.998256	0.555106	-1.80146	Young WT down vs Old WT	35612	13039	Ctsl	cathepsin L	NM_009984	0.00347337	0.253215	0.321389	-3.11149	Old KO down vs Old WT
32816	1448509_at	66540	Fam107b	family with sequence similarity 107, member B	NM_025626	0.0379672	0.998256	0.55799	-1.79215	Young WT down vs Old WT	32816	66540	Fam107b	family with sequence similarity 107, member B	NM_025626	0.0211447	0.36577	0.450592	-2.2193	Old KO down vs Old WT
40417	1456115_at	213109	Phf3	PHD finger protein 3	NM_001081080	0.027665	0.998256	0.558456	-1.79065	Young WT down vs Old WT	40417	213109	Phf3	PHD finger protein 3	NM_001081080	0.0123418	0.331226	0.433196	-2.30842	Old KO down vs Old WT
20380	1436067_at	229055	Zbtb10	zinc finger and BTB domain containing 10	NM_177660	0.0463046	0.998256	0.560268	-1.78486	Young WT down vs Old WT	20380	229055	Zbtb10	zinc finger and BTB domain containing 10	NM_177660	0.0277802	0.393035	0.458544	-2.18081	Old KO down vs Old WT
4927	1420614_at	67117	Dynlt3	dynein light chain Tctex-type 3	NM_025975	0.0444327	0.998256	0.562467	-1.77788	Young WT down vs Old WT	4927	67117	Dynlt3	dynein light chain Tctex-type 3	NM_025975	0.0275474	0.391439	0.464726	-2.15181	Old KO down vs Old WT
785	1416447_at	69981	Tmem30a	transmembrane protein 30A	NM_133718	0.00174849	0.991416	0.564565	-1.77127	Young WT down vs Old WT	785	69981	Tmem30a	transmembrane protein 30A	NM_133718	0.00139689	0.213143	0.49965	-2.0014	Old KO down vs Old WT
8776	1424463_at	98682	Mfsd6	major facilitator superfamily domain containing 6	NM_133829 /// NM_178081	0.00152283	0.978072	0.564722	-1.77078	Young WT down vs Old WT	8776	98682	Mfsd6	major facilitator superfamily domain containing 6	NM_133829 /// NM_178081	0.000129849	0.188183	0.327709	-3.05149	Old KO down vs Old WT
27241	1442928_at	---	---	---	---	0.00898652	0.998256	0.564825	-1.77046	Young WT down vs Old WT	27241	---	---	---	---	0.0124088	0.331226	0.544439	-1.83675	Old KO down vs Old WT
11298	1426985_s_at	72826	Fam76b	family with sequence similarity 76, member B	NM_176836	0.00902469	0.998256	0.565039	-1.76979	Young WT down vs Old WT	11298	72826	Fam76b	family with sequence similarity 76, member B	NM_176836	0.000397462	0.189115	0.263304	-3.79789	Old KO down vs Old WT
21064	1436751_at	381759	Wee2	WEE1 homolog 2 (S. pombe)	NM_201370	0.00575176	0.998256	0.565615	-1.76799	Young WT down vs Old WT	21064	381759	Wee2	WEE1 homolog 2 (S. pombe)	NM_201370	0.0124076	0.331226	0.5804	-1.72295	Old KO down vs Old WT
16853	1432540_at	71363	Krtap7-1	keratin associated protein 7-1	NM_027771	0.0103548	0.998256	0.566456	-1.76536	Young WT down vs Old WT	16853	71363	Krtap7-1	keratin associated protein 7-1	NM_027771	0.047101	0.437922	0.65039	-1.53754	Old KO down vs Old WT
15114	1430801_at	666173	Vps13b	vacuolar protein sorting 13B (yeast)	NM_177151	0.00359665	0.998256	0.567673	-1.76158	Young WT down vs Old WT	15114	666173	Vps13b	vacuolar protein sorting 13B (yeast)	NM_177151	0.0107167	0.321988	0.605046	-1.65277	Old KO down vs Old WT
28334	1444021_at	---	---	---	---	0.00096702	0.856219	0.568775	-1.75816	Young WT down vs Old WT	28334	---	---	---	---	0.00122847	0.206433	0.538834	-1.85586	Old KO down vs Old WT
41968	1457666_s_at	26388	Ifi202b	interferon activated gene 202B	NM_008327 /// NM_011940	0.0261026	0.998256	0.571364	-1.7502	Young WT down vs Old WT	41968	26388	Ifi202b	interferon activated gene 202B	NM_008327 /// NM_011940	0.0265312	0.386841	0.525534	-1.90282	Old KO down vs Old WT
28656	1444343_at	320257	A130064L14Rik	RIKEN cDNA A130064L14 gene	---	4.75856e-05	0.463422	0.571759	-1.74899	Young WT down vs Old WT	28656	320257	A130064L14Rik	RIKEN cDNA A130064L14 gene	---	0.00012072	0.188183	0.586955	-1.70371	Old KO down vs Old WT
37597	1453295_at	75302	Asxl2	additional sex combs like 2 (Drosophila)	NM_172421	0.0380349	0.998256	0.571768	-1.74896	Young WT down vs Old WT	37597	75302	Asxl2	additional sex combs like 2 (Drosophila)	NM_172421	0.0173304	0.352557	0.446386	-2.24021	Old KO down vs Old WT
34	1415696_at	20224	Sar1a	SAR1 gene homolog A (S. cerevisiae)	NM_009120	0.00834103	0.998256	0.572248	-1.74749	Young WT down vs Old WT	34	20224	Sar1a	SAR1 gene homolog A (S. cerevisiae)	NM_009120	0.0230047	0.374562	0.609743	-1.64003	Old KO down vs Old WT
44560	1460260_s_at	16646	Kpna1	karyopherin (importin) alpha 1	NM_008465	0.0346475	0.998256	0.572819	-1.74575	Young WT down vs Old WT	44560	16646	Kpna1	karyopherin (importin) alpha 1	NM_008465	0.0102637	0.317046	0.408465	-2.44819	Old KO down vs Old WT
7572	1423259_at	15904	Id4	inhibitor of DNA binding 4	NM_031166	0.000174679	0.463422	0.573091	-1.74492	Young WT down vs Old WT	7572	15904	Id4	inhibitor of DNA binding 4	NM_031166	0.000353164	0.188183	0.574364	-1.74106	Old KO down vs Old WT
11602	1427289_at	114874	Ddhd1	DDHD domain containing 1	NM_001039106 /// NM_001042719 /// NM_176845	0.0105849	0.998256	0.575777	-1.73678	Young WT down vs Old WT	11602	114874	Ddhd1	DDHD domain containing 1	NM_001039106 /// NM_001042719 /// NM_176845	0.0128064	0.33275	0.544872	-1.83529	Old KO down vs Old WT
39516	1455214_at	17342	Mitf	microphthalmia-associated transcription factor	NM_001113198 /// NM_001178049 /// NM_008601	0.0171151	0.998256	0.576209	-1.73548	Young WT down vs Old WT	39516	17342	Mitf	microphthalmia-associated transcription factor	NM_001113198 /// NM_001178049 /// NM_008601	0.0227102	0.372862	0.554635	-1.80299	Old KO down vs Old WT
3988	1419650_at	22763	Zfr	zinc finger RNA binding protein	NM_011767	0.0105324	0.998256	0.576519	-1.73455	Young WT down vs Old WT	3988	22763	Zfr	zinc finger RNA binding protein	NM_011767	0.00018505	0.188183	0.20769	-4.81488	Old KO down vs Old WT
3705	1419367_at	67460	Decr1	2,4-dienoyl CoA reductase 1, mitochondrial	NM_026172	0.0444598	0.998256	0.576999	-1.73311	Young WT down vs Old WT	3705	67460	Decr1	2,4-dienoyl CoA reductase 1, mitochondrial	NM_026172	0.0110078	0.323656	0.391911	-2.5516	Old KO down vs Old WT
24557	1440244_at	13876	Erg	avian erythroblastosis virus E-26 (v-ets) oncogene related	NM_133659	0.0138386	0.998256	0.579173	-1.7266	Young WT down vs Old WT	24557	13876	Erg	avian erythroblastosis virus E-26 (v-ets) oncogene related	NM_133659	0.0187223	0.357994	0.558701	-1.78987	Old KO down vs Old WT
25634	1441321_at	552911	LOC552911	hypothetical LOC552911	---	0.0343941	0.998256	0.579796	-1.72475	Young WT down vs Old WT	25634	552911	LOC552911	hypothetical LOC552911	---	0.0291368	0.396413	0.516481	-1.93618	Old KO down vs Old WT
21615	1437302_at	11555	Adrb2	adrenergic receptor, beta 2	NM_007420	0.0255224	0.998256	0.580104	-1.72383	Young WT down vs Old WT	21615	11555	Adrb2	adrenergic receptor, beta 2	NM_007420	0.0467801	0.43726	0.591586	-1.69037	Old KO down vs Old WT
32706	1448399_at	52440	Tax1bp1	Tax1 (human T-cell leukemia virus type I) binding protein 1	NM_025816	0.0421753	0.998256	0.580458	-1.72278	Young WT down vs Old WT	32706	52440	Tax1bp1	Tax1 (human T-cell leukemia virus type I) binding protein 1	NM_025816	0.00685924	0.294107	0.358857	-2.78662	Old KO down vs Old WT
5506	1421193_a_at	18516	Pbx3	pre B-cell leukemia transcription factor 3	NM_016768	0.00888655	0.998256	0.581609	-1.71937	Young WT down vs Old WT	5506	18516	Pbx3	pre B-cell leukemia transcription factor 3	NM_016768	0.0239238	0.37722	0.617159	-1.62033	Old KO down vs Old WT
13433	1429120_at	69605	Lnp	limb and neural patterns	NM_001110209 /// NM_027133	0.0213276	0.998256	0.582109	-1.71789	Young WT down vs Old WT	13433	69605	Lnp	limb and neural patterns	NM_001110209 /// NM_027133	0.0131474	0.334623	0.491305	-2.0354	Old KO down vs Old WT
30373	1446060_at	223413	9230109A22Rik	RIKEN cDNA 9230109A22 gene	XR_035238 /// XR_035247	0.0313076	0.998256	0.585214	-1.70878	Young WT down vs Old WT	30373	223413	9230109A22Rik	RIKEN cDNA 9230109A22 gene	XR_035238 /// XR_035247	0.0346954	0.408927	0.548698	-1.82249	Old KO down vs Old WT
3594	1419256_at	20742	Spnb2	spectrin beta 2	NM_009260 /// NM_175836	0.0327931	0.998256	0.585761	-1.70718	Young WT down vs Old WT	3594	20742	Spnb2	spectrin beta 2	NM_009260 /// NM_175836	0.0111066	0.324266	0.436542	-2.29073	Old KO down vs Old WT
23654	1439341_at	381157	Greb1l	growth regulation by estrogen in breast cancer-like	NM_001083628	0.0124346	0.998256	0.586023	-1.70642	Young WT down vs Old WT	23654	381157	Greb1l	growth regulation by estrogen in breast cancer-like	NM_001083628	0.0323164	0.402291	0.621722	-1.60844	Old KO down vs Old WT
13739	1429426_at	75841	Rnf139	ring finger protein 139	NM_175226	0.00764896	0.998256	0.586388	-1.70536	Young WT down vs Old WT	13739	75841	Rnf139	ring finger protein 139	NM_175226	0.0186612	0.357994	0.612367	-1.63301	Old KO down vs Old WT
19759	1435446_a_at	212862	Chpt1	choline phosphotransferase 1	NM_001146690 /// NM_144807 /// NR_027477	0.0392107	0.998256	0.586951	-1.70372	Young WT down vs Old WT	19759	212862	Chpt1	choline phosphotransferase 1	NM_001146690 /// NM_144807 /// NR_027477	0.048843	0.441545	0.562959	-1.77633	Old KO down vs Old WT
87	1415749_a_at	54170	Rragc	Ras-related GTP binding C	NM_017475	0.00951915	0.998256	0.587543	-1.702	Young WT down vs Old WT	87	54170	Rragc	Ras-related GTP binding C	NM_017475	0.016194	0.345	0.585258	-1.70865	Old KO down vs Old WT
40879	1456577_x_at	69617	Pitrm1	pitrilysin metallepetidase 1	NM_145131	0.0374857	0.998256	0.589277	-1.69699	Young WT down vs Old WT	40879	69617	Pitrm1	pitrilysin metallepetidase 1	NM_145131	0.00742791	0.30094	0.389563	-2.56698	Old KO down vs Old WT
35294	1450992_a_at	17268	Meis1	Meis homeobox 1	NM_001193271 /// NM_010789	0.00620408	0.998256	0.590136	-1.69452	Young WT down vs Old WT	35294	17268	Meis1	Meis homeobox 1	NM_001193271 /// NM_010789	0.0161871	0.345	0.61977	-1.6135	Old KO down vs Old WT
12473	1428160_at	70316	Ndufab1	NADH dehydrogenase (ubiquinone) 1, alpha/beta subcomplex, 1	NM_028177	0.0438711	0.998256	0.590234	-1.69424	Young WT down vs Old WT	12473	70316	Ndufab1	NADH dehydrogenase (ubiquinone) 1, alpha/beta subcomplex, 1	NM_028177	0.0204064	0.364125	0.46744	-2.13931	Old KO down vs Old WT
37856	1453554_a_at	74320	Wdr33	WD repeat domain 33	NM_001170966 /// NM_001170967 /// NM_001170970 /// NM_028866	0.0456488	0.998256	0.591715	-1.69	Young WT down vs Old WT	37856	74320	Wdr33	WD repeat domain 33	NM_001170966 /// NM_001170967 /// NM_001170970 /// NM_028866	0.00333716	0.253215	0.300798	-3.32449	Old KO down vs Old WT
13092	1428779_at	226470	Zbtb41	zinc finger and BTB domain containing 41 homolog	NM_172643	0.0186142	0.998256	0.593293	-1.68551	Young WT down vs Old WT	13092	226470	Zbtb41	zinc finger and BTB domain containing 41 homolog	NM_172643	0.0257014	0.382379	0.576097	-1.73582	Old KO down vs Old WT
20347	1436034_at	216543	Cep68	centrosomal protein 68	NM_172260	0.0106395	0.998256	0.599139	-1.66906	Young WT down vs Old WT	20347	216543	Cep68	centrosomal protein 68	NM_172260	0.000711143	0.194503	0.332217	-3.01008	Old KO down vs Old WT
37043	1452741_s_at	14571	Gpd2	glycerol phosphate dehydrogenase 2, mitochondrial	NM_001145820 /// NM_010274	0.022964	0.998256	0.602535	-1.65965	Young WT down vs Old WT	37043	14571	Gpd2	glycerol phosphate dehydrogenase 2, mitochondrial	NM_001145820 /// NM_010274	0.00838038	0.307216	0.467258	-2.14015	Old KO down vs Old WT
25726	1441413_at	---	---	---	---	0.00807867	0.998256	0.602568	-1.65956	Young WT down vs Old WT	25726	---	---	---	---	0.0170468	0.351165	0.616752	-1.6214	Old KO down vs Old WT
4398	1420072_s_at	---	---	---	---	0.00335992	0.998256	0.602647	-1.65934	Young WT down vs Old WT	4398	---	---	---	---	0.00769204	0.30178	0.618521	-1.61676	Old KO down vs Old WT
3507	1419169_at	50772	Mapk6	mitogen-activated protein kinase 6	NM_015806 /// NM_027418	0.0344517	0.998256	0.603839	-1.65607	Young WT down vs Old WT	3507	50772	Mapk6	mitogen-activated protein kinase 6	NM_015806 /// NM_027418	0.00493538	0.268829	0.380124	-2.63072	Old KO down vs Old WT
29008	1444695_at	---	---	---	---	1.48431e-05	0.33472	0.603885	-1.65595	Young WT down vs Old WT	29008	---	---	---	---	3.44011e-05	0.172392	0.612176	-1.63352	Old KO down vs Old WT
43728	1459426_at	64929	Scel	Sciellin	NM_022886	0.00567938	0.998256	0.605605	-1.65124	Young WT down vs Old WT	43728	64929	Scel	Sciellin	NM_022886	0.0185154	0.357994	0.650711	-1.53678	Old KO down vs Old WT
2996	1418658_at	66302	Fam82b	family with sequence similarity 82, member B	NM_025476	0.0315507	0.998256	0.605613	-1.65122	Young WT down vs Old WT	2996	66302	Fam82b	family with sequence similarity 82, member B	NM_025476	0.0297426	0.399389	0.55481	-1.80242	Old KO down vs Old WT
14678	1430365_at	100978	Nfxl1	nuclear transcription factor, X-box binding-like 1	NM_133921	0.000146157	0.463422	0.605641	-1.65114	Young WT down vs Old WT	14678	100978	Nfxl1	nuclear transcription factor, X-box binding-like 1	NM_133921	0.00069092	0.194503	0.658977	-1.5175	Old KO down vs Old WT
40356	1456054_a_at	80912	Pum1	pumilio 1 (Drosophila)	NM_001159603 /// NM_001159604 /// NM_001159605 /// NM_001159606 /// NM_030722	0.00209735	0.998256	0.60671	-1.64823	Young WT down vs Old WT	40356	80912	Pum1	pumilio 1 (Drosophila)	NM_001159603 /// NM_001159604 /// NM_001159605 /// NM_001159606 /// NM_030722	0.00389881	0.262169	0.606069	-1.64998	Old KO down vs Old WT
19412	1435099_at	72554	Utp14a	UTP14, U3 small nucleolar ribonucleoprotein, homolog A (yeast)	NM_028276	0.00651474	0.998256	0.607349	-1.6465	Young WT down vs Old WT	19412	72554	Utp14a	UTP14, U3 small nucleolar ribonucleoprotein, homolog A (yeast)	NM_028276	0.00432623	0.267628	0.530106	-1.88642	Old KO down vs Old WT
10640	1426327_s_at	109910 /// 12803 /// 664779	Cntf /// U05342 /// Zfp91	ciliary neurotrophic factor /// sequence U05342 /// zinc finger protein 91	NM_053009 /// NM_170786 /// NR_024093	0.0185702	0.998256	0.607549	-1.64596	Young WT down vs Old WT	10640	109910 /// 12803 /// 664779	Cntf /// U05342 /// Zfp91	ciliary neurotrophic factor /// sequence U05342 /// zinc finger protein 91	NM_053009 /// NM_170786 /// NR_024093	0.0239811	0.377273	0.584845	-1.70985	Old KO down vs Old WT
13777	1429464_at	108079	Prkaa2	protein kinase, AMP-activated, alpha 2 catalytic subunit	NM_178143	0.00743872	0.998256	0.60815	-1.64433	Young WT down vs Old WT	13777	108079	Prkaa2	protein kinase, AMP-activated, alpha 2 catalytic subunit	NM_178143	0.0164176	0.346859	0.625214	-1.59945	Old KO down vs Old WT
2945	1418607_at	67235	Zkscan14	zinc finger with KRAB and SCAN domains 14	NM_023322	0.0146939	0.998256	0.608861	-1.64241	Young WT down vs Old WT	2945	67235	Zkscan14	zinc finger with KRAB and SCAN domains 14	NM_023322	0.0144811	0.33878	0.562642	-1.77733	Old KO down vs Old WT
25507	1441194_at	100503038	LOC100503038	hypothetical protein LOC100503038	XM_003085031 /// XM_003085910	0.0287859	0.998256	0.611032	-1.63658	Young WT down vs Old WT	25507	100503038	LOC100503038	hypothetical protein LOC100503038	XM_003085031 /// XM_003085910	0.0194899	0.361179	0.530322	-1.88565	Old KO down vs Old WT
38208	1453906_at	76199	Med13l	mediator complex subunit 13-like	NM_172424	0.00682888	0.998256	0.611936	-1.63416	Young WT down vs Old WT	38208	76199	Med13l	mediator complex subunit 13-like	NM_172424	0.0228811	0.373976	0.660259	-1.51456	Old KO down vs Old WT
7001	1422688_a_at	18176	Nras	neuroblastoma ras oncogene	NM_010937	0.0489959	0.998256	0.612647	-1.63226	Young WT down vs Old WT	7001	18176	Nras	neuroblastoma ras oncogene	NM_010937	0.0217127	0.367453	0.487031	-2.05326	Old KO down vs Old WT
18973	1434660_at	211064	Alkbh1	alkB, alkylation repair homolog 1 (E. coli)	NM_001102565	0.00297377	0.998256	0.61287	-1.63167	Young WT down vs Old WT	18973	211064	Alkbh1	alkB, alkylation repair homolog 1 (E. coli)	NM_001102565	0.000171557	0.188183	0.350389	-2.85397	Old KO down vs Old WT
22087	1437774_at	---	---	---	---	0.017833	0.998256	0.615206	-1.62547	Young WT down vs Old WT	22087	---	---	---	---	0.0120019	0.329789	0.536752	-1.86306	Old KO down vs Old WT
12306	1427993_at	70432	Rufy2	RUN and FYVE domain-containing 2	NM_027425	0.0275687	0.998256	0.616007	-1.62336	Young WT down vs Old WT	12306	70432	Rufy2	RUN and FYVE domain-containing 2	NM_027425	0.0491409	0.442199	0.625003	-1.59999	Old KO down vs Old WT
419	1416081_at	17125	Smad1	MAD homolog 1 (Drosophila)	NM_008539	0.0128243	0.998256	0.616122	-1.62305	Young WT down vs Old WT	419	17125	Smad1	MAD homolog 1 (Drosophila)	NM_008539	0.040075	0.419621	0.665616	-1.50237	Old KO down vs Old WT
34237	1449935_a_at	83945	Dnaja3	DnaJ (Hsp40) homolog, subfamily A, member 3	NM_001135112 /// NM_023646	0.00674684	0.998256	0.616945	-1.62089	Young WT down vs Old WT	34237	83945	Dnaja3	DnaJ (Hsp40) homolog, subfamily A, member 3	NM_001135112 /// NM_023646	0.0129702	0.334623	0.622678	-1.60597	Old KO down vs Old WT
43727	1459425_at	---	---	---	---	0.0154807	0.998256	0.619534	-1.61412	Young WT down vs Old WT	43727	---	---	---	---	0.0379499	0.414426	0.65071	-1.53678	Old KO down vs Old WT
13914	1429601_x_at	665563	Mthfd2l	methylenetetrahydrofolate dehydrogenase (NADP+ dependent) 2-like	NM_026788	0.00702072	0.998256	0.619549	-1.61408	Young WT down vs Old WT	13914	665563	Mthfd2l	methylenetetrahydrofolate dehydrogenase (NADP+ dependent) 2-like	NM_026788	0.0167173	0.348709	0.641683	-1.5584	Old KO down vs Old WT
15273	1430960_at	71321	4933440J02Rik	RIKEN cDNA 4933440J02 gene	---	0.0407698	0.998256	0.619848	-1.6133	Young WT down vs Old WT	15273	71321	4933440J02Rik	RIKEN cDNA 4933440J02 gene	---	0.0355441	0.409971	0.562314	-1.77837	Old KO down vs Old WT
32974	1448667_x_at	57259	Tob2	transducer of ERBB2, 2	NM_020507	0.032958	0.998256	0.620496	-1.61161	Young WT down vs Old WT	32974	57259	Tob2	transducer of ERBB2, 2	NM_020507	0.0203446	0.364125	0.531652	-1.88093	Old KO down vs Old WT
21283	1436970_a_at	18596	Pdgfrb	platelet derived growth factor receptor, beta polypeptide	NM_001146268 /// NM_008809	0.02856	0.998256	0.620501	-1.6116	Young WT down vs Old WT	21283	18596	Pdgfrb	platelet derived growth factor receptor, beta polypeptide	NM_001146268 /// NM_008809	0.0382337	0.414786	0.603135	-1.658	Old KO down vs Old WT
5757	1421444_at	18667	Pgr	progesterone receptor	NM_008829	0.0291959	0.998256	0.620757	-1.61094	Young WT down vs Old WT	5757	18667	Pgr	progesterone receptor	NM_008829	0.0320212	0.402291	0.585095	-1.70912	Old KO down vs Old WT
1180	1416842_at	14866	Gstm5	glutathione S-transferase, mu 5	NM_010360	0.00204833	0.998256	0.621443	-1.60916	Young WT down vs Old WT	1180	14866	Gstm5	glutathione S-transferase, mu 5	NM_010360	0.0011391	0.205779	0.53494	-1.86937	Old KO down vs Old WT
19604	1435291_at	380664	Lemd3	LEM domain containing 3	NM_001081193	0.012267	0.998256	0.621897	-1.60798	Young WT down vs Old WT	19604	380664	Lemd3	LEM domain containing 3	NM_001081193	0.00252272	0.237459	0.448789	-2.22822	Old KO down vs Old WT
34465	1450163_a_at	22427	Wrn	Werner syndrome homolog (human)	NM_001122822 /// NM_011721	0.00469502	0.998256	0.62463	-1.60095	Young WT down vs Old WT	34465	22427	Wrn	Werner syndrome homolog (human)	NM_001122822 /// NM_011721	0.0038634	0.261744	0.566218	-1.76611	Old KO down vs Old WT
3112	1418774_a_at	11977	Atp7a	ATPase, Cu++ transporting, alpha polypeptide	NM_001109757 /// NM_009726	0.000493936	0.74334	0.625882	-1.59774	Young WT down vs Old WT	3112	11977	Atp7a	ATPase, Cu++ transporting, alpha polypeptide	NM_001109757 /// NM_009726	0.000857798	0.194503	0.618448	-1.61695	Old KO down vs Old WT
33249	1448942_at	66066	Gng11	guanine nucleotide binding protein (G protein), gamma 11	NM_025331	0.00204679	0.998256	0.625988	-1.59747	Young WT down vs Old WT	33249	66066	Gng11	guanine nucleotide binding protein (G protein), gamma 11	NM_025331	0.00485681	0.268657	0.641847	-1.558	Old KO down vs Old WT
12087	1427774_at	246080	Defb7	defensin beta 7	NM_139220	0.0219572	0.998256	0.627243	-1.59428	Young WT down vs Old WT	12087	246080	Defb7	defensin beta 7	NM_139220	0.0496692	0.442991	0.655077	-1.52654	Old KO down vs Old WT
16384	1432071_at	76734	6330437I11Rik	RIKEN cDNA 6330437I11 gene	---	9.6795e-05	0.463422	0.629979	-1.58735	Young WT down vs Old WT	16384	76734	6330437I11Rik	RIKEN cDNA 6330437I11 gene	---	0.000233278	0.188183	0.641279	-1.55938	Old KO down vs Old WT
13202	1428889_at	69113	Alkbh3	alkB, alkylation repair homolog 3 (E. coli)	NM_026944	0.0310776	0.998256	0.631008	-1.58476	Young WT down vs Old WT	13202	69113	Alkbh3	alkB, alkylation repair homolog 3 (E. coli)	NM_026944	0.0110362	0.323656	0.494829	-2.0209	Old KO down vs Old WT
15739	1431426_at	75137	Rprd2	regulation of nuclear pre-mRNA domain containing 2	NM_001081293	0.0239327	0.998256	0.638419	-1.56637	Young WT down vs Old WT	15739	75137	Rprd2	regulation of nuclear pre-mRNA domain containing 2	NM_001081293	0.0327597	0.404008	0.622772	-1.60572	Old KO down vs Old WT
17555	1433242_at	76012	5830415B17Rik	RIKEN cDNA 5830415B17 gene	---	0.0177236	0.998256	0.638921	-1.56514	Young WT down vs Old WT	17555	76012	5830415B17Rik	RIKEN cDNA 5830415B17 gene	---	0.0299029	0.400074	0.639407	-1.56395	Old KO down vs Old WT
8928	1424615_at	233575	Pgap2	post-GPI attachment to proteins 2	NM_145583	0.0137516	0.998256	0.639486	-1.56376	Young WT down vs Old WT	8928	233575	Pgap2	post-GPI attachment to proteins 2	NM_145583	0.00468732	0.268657	0.510114	-1.96035	Old KO down vs Old WT
37725	1453423_at	67551	4933409L14Rik	RIKEN cDNA 4933409L14 gene	---	0.0348408	0.998256	0.640189	-1.56204	Young WT down vs Old WT	37725	67551	4933409L14Rik	RIKEN cDNA 4933409L14 gene	---	0.0318727	0.402291	0.589365	-1.69674	Old KO down vs Old WT
23007	1438694_at	12993	Csn1s2a	casein alpha s2-like A	NM_007785	0.0400349	0.998256	0.640321	-1.56172	Young WT down vs Old WT	23007	12993	Csn1s2a	casein alpha s2-like A	NM_007785	0.0161336	0.344684	0.513835	-1.94615	Old KO down vs Old WT
1902	1417564_at	66213	Med7	mediator complex subunit 7	NM_001104530 /// NM_001104556 /// NM_001104557 /// NM_025426	0.0261987	0.998256	0.641386	-1.55912	Young WT down vs Old WT	1902	66213	Med7	mediator complex subunit 7	NM_001104530 /// NM_001104556 /// NM_001104557 /// NM_025426	0.0207015	0.364271	0.578342	-1.72908	Old KO down vs Old WT
1313	1416975_at	56324	Stam2	signal transducing adaptor molecule (SH3 domain and ITAM motif) 2	NM_019667	0.0389596	0.998256	0.642854	-1.55556	Young WT down vs Old WT	1313	56324	Stam2	signal transducing adaptor molecule (SH3 domain and ITAM motif) 2	NM_019667	0.0251596	0.379379	0.560027	-1.78563	Old KO down vs Old WT
18278	1433965_at	11980	Atp8a1	ATPase, aminophospholipid transporter (APLT), class I, type 8A, member 1	NM_001038999 /// NM_009727	0.00762144	0.998256	0.6433	-1.55449	Young WT down vs Old WT	18278	11980	Atp8a1	ATPase, aminophospholipid transporter (APLT), class I, type 8A, member 1	NM_001038999 /// NM_009727	0.000296659	0.188183	0.349163	-2.86399	Old KO down vs Old WT
39587	1455285_at	20529	Slc31a1	solute carrier family 31, member 1	NM_175090	0.0359972	0.998256	0.644779	-1.55092	Young WT down vs Old WT	39587	20529	Slc31a1	solute carrier family 31, member 1	NM_175090	0.00210142	0.22849	0.354236	-2.82297	Old KO down vs Old WT
10593	1426280_at	216560	AV249152	expressed sequence AV249152	NM_145425	0.0168466	0.998256	0.648701	-1.54154	Young WT down vs Old WT	10593	216560	AV249152	expressed sequence AV249152	NM_145425	0.0246292	0.377549	0.637321	-1.56907	Old KO down vs Old WT
4926	1420613_at	19244	Ptp4a2	protein tyrosine phosphatase 4a2	NM_001164745 /// NM_008974	0.0306988	0.998256	0.648849	-1.54119	Young WT down vs Old WT	4926	19244	Ptp4a2	protein tyrosine phosphatase 4a2	NM_001164745 /// NM_008974	0.0121238	0.329991	0.525715	-1.90217	Old KO down vs Old WT
4950	1420637_at	110639	Prps2	phosphoribosyl pyrophosphate synthetase 2	NM_026662	0.0432961	0.998256	0.649494	-1.53966	Young WT down vs Old WT	4950	110639	Prps2	phosphoribosyl pyrophosphate synthetase 2	NM_026662	0.0464828	0.436639	0.614241	-1.62803	Old KO down vs Old WT
41564	1457262_at	233789	Smg1	SMG1 homolog, phosphatidylinositol 3-kinase-related kinase (C. elegans)	NM_001031814	0.0346649	0.998256	0.650463	-1.53737	Young WT down vs Old WT	41564	233789	Smg1	SMG1 homolog, phosphatidylinositol 3-kinase-related kinase (C. elegans)	NM_001031814	0.0198828	0.362971	0.55904	-1.78878	Old KO down vs Old WT
6742	1422429_at	56736	Rnf14	ring finger protein 14	NM_001164621 /// NM_001164622 /// NM_020012	0.027112	0.998256	0.651761	-1.5343	Young WT down vs Old WT	6742	56736	Rnf14	ring finger protein 14	NM_001164621 /// NM_001164622 /// NM_020012	0.00888711	0.310385	0.514808	-1.94247	Old KO down vs Old WT
822	1416484_at	22129	Ttc3	tetratricopeptide repeat domain 3	NM_009441	0.0140811	0.998256	0.653318	-1.53065	Young WT down vs Old WT	822	22129	Ttc3	tetratricopeptide repeat domain 3	NM_009441	0.00152923	0.217466	0.434971	-2.299	Old KO down vs Old WT
35579	1451277_at	225791	Zadh2	zinc binding alcohol dehydrogenase, domain containing 2	NM_146090	0.0387618	0.998256	0.655022	-1.52667	Young WT down vs Old WT	35579	225791	Zadh2	zinc binding alcohol dehydrogenase, domain containing 2	NM_146090	0.0139026	0.337304	0.521695	-1.91683	Old KO down vs Old WT
9965	1425652_s_at	19663	Rbpms	RNA binding protein gene with multiple splicing	NM_001042674 /// NM_001042675 /// NM_019733	0.0340933	0.998256	0.659246	-1.51688	Young WT down vs Old WT	9965	19663	Rbpms	RNA binding protein gene with multiple splicing	NM_001042674 /// NM_001042675 /// NM_019733	0.0232483	0.375572	0.584495	-1.71088	Old KO down vs Old WT
32239	1447926_at	75423	Arl5a	ADP-ribosylation factor-like 5A	NM_182994	0.049361	0.998256	0.662542	-1.50934	Young WT down vs Old WT	32239	75423	Arl5a	ADP-ribosylation factor-like 5A	NM_182994	0.0353765	0.409632	0.590469	-1.69357	Old KO down vs Old WT
30313	1446000_at	---	---	---	---	0.0232665	0.998256	0.663919	-1.50621	Young WT down vs Old WT	30313	---	---	---	---	0.0199368	0.363007	0.610486	-1.63804	Old KO down vs Old WT
20055	1435742_at	68734	Smek1	SMEK homolog 1, suppressor of mek1 (Dictyostelium)	NM_001160214 /// NM_211355	0.0365878	0.998256	0.664145	-1.5057	Young WT down vs Old WT	20055	68734	Smek1	SMEK homolog 1, suppressor of mek1 (Dictyostelium)	NM_001160214 /// NM_211355	0.00776409	0.301996	0.488499	-2.04709	Old KO down vs Old WT
23504	1439191_at	---	---	---	---	0.0242876	0.998256	0.664774	-1.50427	Young WT down vs Old WT	23504	---	---	---	---	0.0303626	0.400643	0.642501	-1.55642	Old KO down vs Old WT
