# Supplementary material for: Loss of SIRT1 inhibits hematopoietic stem cell aging and age-dependent mixed phenotype acute leukemia
Source: Commun Biol. 2022 Apr 28;5:396. doi: 10.1038/s42003-022-03340-w (PMC9051098; doi:10.1038/s42003-022-03340-w)
Supplement: Supplementary file 9 — Supplementary Data 6 [file 42003_2022_3340_MOESM9_ESM.xlsx]

## Sheet: c2.cp.COH.v3.0.symbols
CORE_ESC-LIKE_GENE_MODULE_(Wong_et_al.,_2008)	na	ABCB7	ACAD8	ADH5	ADSL	AK3L1	ALDH7A1	ALDOC	AMOTL2	ANP32E	APEX1	ATP5J	ATP5O	AURKA	AURKB	BANF1	BAX	BCAT1	BIRC5	BLM	BTF3	BUB1	BUB1B	BUB3	BXDC2	C11orf48	C2orf47	CBX3	CCDC5	CCNA2	CCNB2	CCNC	CCND1	CCND2	CCNF	CCT5	CDC2	CDC20	CDC34	CDC6	CDC7	CDCA3	CDCA5	CDCA7	CDCA8	CDK4	CDKN1C	CDKN3	CHAF1A
CORE_ESC-LIKE_GENE_MODULE_(Wong_et_al.,_2008)_WITHOUT_GENES_WITH_CELL_CYCLE_FUNCTIONAL_ANNOTATIONS	na	ABCB7	ACAD8	ADH5	ADSL	AK3L1	ALDH7A1	ALDOC	AMOTL2	ANP32E	APEX1	ATP5J	ATP5O	BANF1	BAX	BTF3	BXDC2	C11orf48	C2orf47	CBX3	CCNC	CCND2	CCT5	CDCA3	CDCA7	CHEK2	CKAP2	CKS1B	CKS2	CLPP	COQ3	COX4NB	COX5B	CRABP2	CSE1L	CSRP2	CTNNA1	CTSC	CYCS	DAP3	DARS2	DDX18	DEK	DHX9	DLAT	DNMT1	DPP3	DTYMK	E2F3
GENES_WITH_CELL_CYCLE_FUNCTIONAL_ANNOTATIONS_(Ben-Porath_et_al.,_2008)	na	A1BG	A2M	ABL1	ACHE	ACVR1	ACVR1B	AKAP8	ANAPC1	ANAPC10	ANAPC11	ANAPC13	ANAPC2	ANAPC4	ANAPC5	ANAPC7	ANLN	APP	APPBP1	ASPM	ATM	AURKA	AURKB	BCAT1	BCL6	BIRC5	BLM	BRCA2	BUB1	BUB1B	BUB3	C13orf34	C18orf24	CAMK2D	CAMK2G	CCDC111	CCDC16	CCDC5	CCNA1	CCNA2	CCNB1	CCNB2	CCND1	CCNE1	CCNE2	CCNF	CCNG1	CCNG2	CCNK
ADULT_TISSUE_STEM_CELL_MODULE_(Wong_et_al.,_2008)	na	1110030H10RIK	1110036O03RIK	1110067D22RIK	1500005K14RIK	1810015C04RIK	2310010J17RIK	2310014H01RIK	2610042L04RIK	2810432L12RIK	2810468N07RIK	2900002H16RIK	3732412D22RIK	4631408O11RIK	4930486L24RIK	4931406C07RIK	5730420B22RIK	5830406C15RIK	6230421P05RIK	6330406I15RIK	6530401D17RIK	9330107J05RIK	A230050P20RIK	A630038E17RIK	A930001N09RIK	AA536749	ABCA1	ABCB1B	ABCC1	ABCG1	ABCG2	ABHD8	ABL1	ACOT1	ACOX1	ACTN1	ACTR3B	ADAMTS1	ADARB1	ADCY6	ADCY9	ADM	ADRB2	AFF4	AGTR2	AHRR	AIM1	AK1	AKTIP
ES_expressed_1_(Assou_et_al.,_2007;_Ben-Porath_et_al.,_2008)	na	AASS	ABCE1	ACTA1	ACTC1	ACTN3	ADAM23	ADD2	ALPL	AMD1	ANGEL2	AP1M2	ARL5B	ATP1A2	AURKB	AUTS2	AZIN1	BCL2L12	BIRC5	BMPR1A	BOP1	BRWD1	BUB1	BUB1B	BUB3	BXDC2	C11orf82	C12orf11	C12orf48	C14orf106	C14orf115	C1orf108	C1orf38	C1QBP	C20orf72	C21orf45	C6orf66	C8orf42	CACHD1	CAMKV	CAPRIN2	CASP3	CBS	CBX5	CCAR1	CCNA2	CCNB1	CD24	CDC2
ES_expressed_2_(Assou_et_al.,_2007;_Ben-Porath_et_al.,_2008)	na	ABHD9	C14orf115	CDC25A	CHEK2	CLDN6	CXorf15	CYP26A1	DBNDD1	DCC1	DNMT3A	DTYMK	EPHA1	ERCC6L	ETV4	GDF3	GJA7	GOLGA7	GPR19	GPR23	HELLS	HESX1	ISG20L1	L1TD1	LIN28	MCM10	MYBL2	NANOG	NCAPH	ORC1L	ORC2L	POU5F1	PRDM14	PRKD3	PWP2	RBM4	RRP9	SLC5A6	TDGF1	WSCD1	ZIC3
NOS_TFs_(Boyer_et_al.,_2005;_Ben-Porath_et_al.,_2008)	na	ARID1B	COMMD3	EOMES	FOXO1	HESX1	HHEX	HMG20A	IFI16	IRX2	JARID2	KLF5	MED12	MLLT10	MSC	MYST3	NANOG	NFE2L3	PHF17	PHF8	POLR3G	POU5F1	PRDM14	REST	SALL1	SOX2	STAT3	TAF12	TAL1	TBL1XR1	TCF20	TCF7L1	TLE3	ZEB2	ZFP36L1	ZIC1	ZIC2	ZIC3
ESC-like_genes_(ES_expressed_1+2_merged)_with_transcription_or_chromatin_annotations_(at_www.affymetrix.com/analysis/index.affx)	na	ANKRD1	ARID1B	BMP7	BRWD1	CBX5	CCNA2	CDC6	CDCA5	CDT1	CDYL	CEBPZ	CHAF1A	COMMD7	CRABP2	DEK	DIDO1	DNAJB6	DNMT3A	ENPP2	EOMES	ESF1	ETV1	ETV4	FOXD3	FOXO1	FUBP1	GNPTAB	GRHL2	HELLS	HESX1	HHEX	HMG20A	HMGA1	HMGB3	IFI16	ILF3	IRX2	JARID2	JMJD1A	KLF5	LIN28	MCM2	MCM3	MCM4	MCM5	MCM6	MCM7	MED12
Good_prognosis_AML_genes_(Yagi_et_al.,_2003)	na	ADAM17	AJ011980	AL040137	APLP2	ARSA	ATP6V0B	AZU1	BST1	BZRP	CA11	CD14	CEBPE	CHS1	COL3A1	CORO2A	CREBL1	DJ742C19.2	DKFZP586M1120	ECGF1	GABARAP	HNF4A	HOMER3	HTCD37	INPP5A	JIK	KIAA1091	LANPL	LBR	LEPR	LOC51036	LOC55884	MGC14376	MYL4	NFKBIA	NPC2	NUMB	P3	PGD	PRLR	PTP4A2	RAB32	RC3	RENBP	SLC22A4	STK17B	STX11	TKT	TNFRSF17
Poor_prognosis_AML_genes_(Yagi_et_al.,_2003)	na	ADMR	ADNP	AF052119	AI761647	AL049367	AL049431	AL050379	APPBP2	ARD1	ATF2	BCAT1	BTAF1	CALCR	CDK6	CRYZ	CYLN2	DKFZP564C152	ECE2	EED	ENPP1	ENSA	FLJ13171	GCN5L2	GRIK5	GTF2F2	GTF2H3	HADHSC	HARSL	HMGCS1	HNRPD	Hs.184914	Hs.201553	HSPE1	KIAA0117	KIAA0436	KIAA0725	KIAA0767	KIAA0794	KIF2	L40393	LOC92170	NME1	OGT	ORC5L	PDE4DIP	PEX6	PMS1	PMS2L3
The above genesets were downloaded or modified from the refereced papers. NOS is an abbreviation for Nanog, Oct4 and Sox2.
[truncated: 689 more columns]
